# Supplementary material for: Identifying pathogenicity of human variants via paralog-based yeast complementation
Source: PLoS Genet. 2017 May 25;13(5):e1006779. doi: 10.1371/journal.pgen.1006779 (PMC5466341; doi:10.1371/journal.pgen.1006779)
Supplement: S1 Table — (XLSX) [file pgen.1006779.s001.xlsx]

## Sheet: Sheet1
Complementing Human Genes	Entrez ID	Yeast ORF	Associated Disease	Age of Onset	Pattern of Inheritance
ACVR1C	130399	YDL108W	Glaucoma, primary congenital	NA	autosomal recessive
ACVR2B	93	YDL108W	Left-right axis malformation	NA	autosomal recessive
AKT2	208	YDL108W	Severe insulin resistance and diabetes mellitus,Hypoglycaemia	NA	autosomal dominant
BBS10	79738	YJR064W	Bardet-Biedl syndrome	fetuses between ages 21 and 26 weeks' gestation	NA
BMPR1B	658	YDL108W	Brachydactyly type A2,Breast cancer	NA	autosomal recessive
CASK	8573	YPL204W	Mental retardation	NA	autosomal dominant
CYP19A1	1588	YHR007C	Prostate cancer,Alzheimer's	8-18 year old	incomplete dominant
EIF4E	1977	YOL139C	Autism
ELP2	55250	YNR026C	Intellectual disability	NA	autosomal recessive
GNB1L	54584	YNR026C	Autism spectrum disorder	NA	NA
H2BFWT	158983	YKL049C	Oligospermia,Male infertility	NA	NA
HRAS	3265	YOR101W	Costello syndrome,Bladder cancer	NA	NA
IFT122	55764	YNR026C	Cranioectodermal dysplasia	27 monthes	autosomal recessive
PAFAH1B1	5048	YPL126W	Subcortical band heterotopia,Lissencephaly	less than 4	autosomal recessive
RAB33B	83452	YFL005W	Smith-McCort dysplasia,Dyggve-Melchior-Clausen syndrome	24 years old	autosomal recessive
RFWD2	64326	YPL126W	Autism spectrum disorder		autosomal recessive
SAT1	6303	YFL017C	Suicide,Keratosis follicularis spinulosa decalvans	11 monthes	X-linked
SPAST	6683	YDR394W	Upper motor neuron syndrome		autosomal dominant
TBK1	29110	YFL029C	Herpes simplex virus encephalitis	in early adulthood	autosomal dominant
TIMM44	10469	YIL022W	Oncocytic thyroid carcinoma	NA	NA
UBE2B	7320	YDR054C	Congenital heart disease,Azoospermia	NA	NA
UFD1L	7353	YGR048W	Cleft palate,Catch 22 syndrome,Cardiac and craniofacial defect	NA	complex disease
VCP	7415	YGL048C	IBMPFD,Myopathy, rimmed vacuolar,Amyotrophic lateral sclerosis,Alzheimer disease	47-60	autosomal dominant
ADRBK2	157	YDL028C	Bipolar disorder, association with	NA	NA
CDK7	1022	YFL029C	Intellectual disability,Cystinosis, nephropathic juvenile	NA
CDKL3	51265	YDL108W	Potential protein deficiency	NA	NA
EMG1	10436	YLR186W	N1-Specific Pseudouridine Methyltransferase	NA	NA
GRK4	2868	YDL108W	Altered activity,Reduced transcriptional activity,Increased transcriptional activity,Potential protein deficiency,Essential hypertension	NA	complex disease
PPP2R1A	5518	YMR308C	Altered promoter activity	NA	NA
RAC1	5879	YPR165W	Azathioprine haematotoxicity in TPMT carriers,Reduced promoter activity,Ulcerative colitis,Radial ray defect	NA	NA
RAGE	5891	YPR161C	Renal carcinoma	NA	NA
RPS6KB1	6198	YAR019C	Potential protein deficiency	NA	NA
RPS6KL1	83694	YDL108W	Potential protein deficiency	NA	NA
