# Supplementary material for: Identifying pathogenicity of human variants via paralog-based yeast complementation
Source: PLoS Genet. 2017 May 25;13(5):e1006779. doi: 10.1371/journal.pgen.1006779 (PMC5466341; doi:10.1371/journal.pgen.1006779)
Supplement: S2 Table — (XLSX) [file pgen.1006779.s002.xlsx]

## Sheet: Sheet1
Entrez_HGMD&OMIM	Symbol_HGMD&OMIM	Human_UniprotAcc	Source_Position	Human_Domain(Start|End)	YeastEssential1	Strain ID	Gene name	Yeast1_Domain(Start|End)	Novel Complement?	PMID
130399	ACVR1C	ACV1C_HUMAN	81103@A08	PF00069(197|480),PF01064(26|96),PF08515(165|193)	YDL108W	tsa109	KIN28	PF00069(7|290)	Yes	NA
93	ACVR2B	AVR2B_HUMAN	81103@H11	PF00069(191|474),PF01064(28|116)	YDL108W	tsa109	KIN28	PF00069(7|290)	Yes	NA
93	ACVR2B	AVR2B_HUMAN	81128@G07	PF00069(191|474),PF01064(28|116)	YDL108W	tsa109	KIN28	PF00069(7|290)	Yes	NA
157	ADRBK2	ARBK2_HUMAN	81074@H02	PF00069(192|453),PF00169(559|651),PF00615(55|174)	YDL028C	tsa167	MPS1	PF00069(440|715)	Yes	NA
208	AKT2	AKT2_HUMAN	81088@H06	PF00069(154|409),PF00169(6|106),PF00433(429|476)	YDL108W	tsa109	KIN28	PF00069(7|290)	Yes	NA
208	AKT2	AKT2_HUMAN	81102@C12	PF00069(154|409),PF00169(6|106),PF00433(429|476)	YDL108W	tsa109	KIN28	PF00069(7|290)	Yes	NA
79738	BBS10	BBS10_HUMAN	81012@E05	PF00118(22|98),PF00118(168|427)	YJR064W	tsa1254	CCT5	PF00118(57|557)	Yes	NA
79738	BBS10	BBS10_HUMAN	81109@G04	PF00118(22|98),PF00118(168|427)	YJR064W	tsa1254	CCT5	PF00118(57|557)	Yes	NA
658	BMPR1B	BMR1B_HUMAN	81103@F04	PF00069(205|489),PF01064(30|109),PF08515(174|202)	YDL108W	tsa109	KIN28	PF00069(7|290)	Yes	NA
8573	CASK	CSKP_HUMAN	81018@H07	PF00069(12|276),PF00595(491|567),PF00625(738|911),PF02828(346|399),PF02828(405|457),PF07653(616|680)	YPL204W	tsa1196	HRR25	PF00069(9|264)	Yes	NA
1022	CDK7	CDK7_HUMAN	81064@F10	PF00069(12|295)	YFL029C	tsa650	CAK1	PF00069(24|364)	Yes	NA
51265	CDKL3	CDKL3_HUMAN	81106@C03	PF00069(4|286)	YDL108W	tsa109	KIN28	PF00069(7|290)	Yes	NA
1588	CYP19A1	CP19A_HUMAN	81027@B05	PF00067(50|484)	YHR007C	tsa14	ERG11	PF00067(57|520)	Yes	NA
1588	CYP19A1	CP19A_HUMAN	81031@D02	PF00067(50|484)	YHR007C	tsa14	ERG11	PF00067(57|520)	Yes	NA
1588	CYP19A1	CP19A_HUMAN	81089@H06	PF00067(50|484)	YHR007C	tsa14	ERG11	PF00067(57|520)	Yes	NA
79947	DHDDS	DHDDS_HUMAN	81063@D07	PF01255(32|252)	YMR101C	tsa1317	SRT1	PF01255(38|255)	Yes	NA
1977	EIF4E	IF4E_HUMAN	81035@D09	PF01652(38|200)	YOL139C	tsa306	CDC33	PF01652(38|199)	Yes	NA
55250	ELP2	ELP2_HUMAN	81016@C10	PF00400(50|91),PF00400(200|237),PF00400(276|319),PF00400(378|415),PF00400(604|642),PF00400(666|696)	YNR026C	tsa60	SEC12	PF00400(306|335)	Yes	NA
10436	EMG1	NEP1_HUMAN	81040@F04	PF03587(45|238)	YLR186W	tsa1056	EMG1	PF03587(43|246)	Yes	NA
54584	GNB1L	GNB1L_HUMAN	81062@B01	PF00400(286|322)	YNR026C	tsa60	SEC12	PF00400(306|335)	Yes	NA
2868	GRK4	GRK4_HUMAN	81099@E10	PF00069(189|447),PF00615(53|171)	YDL108W	tsa109	KIN28	PF00069(7|290)	Yes	NA
158983	H2BFWT	H2BWT_HUMAN	81026@A04	PF00125(78|144)	YKL049C	tsa347	CSE4	PF00125(148|225)	Yes	NA
55764	IFT122	IF122_HUMAN	81043@F03	PF00400(44|80)	YNR026C	tsa60	SEC12	PF00400(306|335)	Yes	NA
5048	PAFAH1B1	LIS1_HUMAN	81123@G04	PF00400(101|136),PF00400(143|178),PF00400(183|220),PF00400(225|261),PF00400(267|324),PF00400(329|366),PF00400(371|408),PF08513(9|35)	YPL126W	tsa2622	NAN1	PF00400(292|324)	Yes	NA
5518	PPP2R1A	2AAA_HUMAN	81100@E08	PF13646(14|113),PF13646(172|262),PF13646(366|467),PF13646(486|583)	YMR308C	tsa682	PSE1	PF13646(369|475)	Yes	NA
83452	RAB33B	RB33B_HUMAN	81116@A11	PF00071(35|199)	YFL005W	tsa307	SEC4	PF00071(22|181)	Yes	NA
5879	RAC1	RAC1_HUMAN	81028@E09	PF00071(5|177)	YPR165W	tsa2684	RHO1	PF00071(12|182)	Yes	NA
5891	RAGE	MOK_HUMAN	81037@B12	PF00069(4|285)	YPR161C	tsa1028	SGV1	PF00069(60|366)	Yes	NA
64326	RFWD2	RFWD2_HUMAN	81129@B09	PF00097(136|173),PF00400(506|542),PF00400(590|626)	YPL126W	tsa2622	NAN1	PF00400(292|324)	Yes	NA
6198	RPS6KB1	KS6B1_HUMAN	81093@A03	PF00069(91|352),PF00433(374|417)	YAR019C	tsa821	CDC15	PF00069(25|272)	Yes	NA
83694	RPS6KL1	RPKL1_HUMAN	81097@G10	PF00069(384|538),PF04212(49|115)	YDL108W	tsa109	KIN28	PF00069(7|290)	Yes	NA
6303	SAT1	SAT1_HUMAN	81090@E10	PF00583(67|145)	YFL017C	tsa1048	GNA1	PF00583(90|148)	Yes	NA
6683	SPAST	SPAST_HUMAN	81129@A02	PF00004(378|507),PF04212(120|195)	YDR394W	tsa785	RPT3	PF00004(209|341)	Yes	NA
29110	TBK1	TBK1_HUMAN	81015@F11	PF00069(12|251)	YFL029C	tsa650	CAK1	PF00069(24|364)	Yes	NA
10469	TIMM44	TIM44_HUMAN	81085@B04	PF04280(297|444)	YIL022W	tsa956	TIM44	PF04280(271|422)	Yes	NA
7320	UBE2B	UBE2B_HUMAN	81023@B11	PF00179(8|143)	YDR054C	tsa92	CDC34	PF00179(15|163)	Yes	NA
7353	UFD1L	UFD1_HUMAN	81053@D05	PF03152(19|194)	YGR048W	tsa677	UFD1	PF03152(21|199)	Yes	NA
7415	VCP	TERA_HUMAN	81100@C08	PF00004(241|370),PF00004(514|647),PF02359(25|107),PF02933(126|189),PF09336(719|760)	YGL048C	tsa907	RPT6	PF00004(185|317)	Yes	NA
7415	VCP	TERA_HUMAN	81128@C06	PF00004(241|370),PF00004(514|647),PF02359(25|107),PF02933(126|189),PF09336(719|760)	YGL048C	tsa907	RPT6	PF00004(185|317)	Yes	NA
8086	AAAS	AAAS_HUMAN	81104@C05	PF00400(240|273)	YPL126W	tsa2622	NAN1	PF00400(292|324)	No	NA
8086	AAAS	AAAS_HUMAN	81104@C05	PF00400(240|273)	YNR026C	tsa60	SEC12	PF00400(306|335)	No	NA
15	ABCA1	SNAT_HUMAN	81035@A12	PF00583(85|174)	YFL017C	tsa1048	GNA1	PF00583(90|148)	No	NA
85320	ABCC11	ABCCB_HUMAN	81098@G03	PF00005(527|661),PF00005(1158|1306),PF00664(170|428),PF00664(807|1086)	YLR249W	tsa584	YEF3	PF00005(446|572),PF00005(685|925)	No	NA
8714	ABCC3	MRP3_HUMAN	81132@G07	PF00005(644|778),PF00005(1306|1454),PF00664(312|582),PF00664(972|1240)	YLR249W	tsa584	YEF3	PF00005(446|572),PF00005(685|925)	No	NA
54	ACP5	PPA5_HUMAN	81069@C06	PF00149(26|243)	YDR182W	tsa31	CDC1	PF00149(88|316)	No	NA
54	ACP5	PPA5_HUMAN	81069@C06	PF00149(26|243)	YER133W	tsa185	GLC7	PF00149(57|249)	No	NA
71	ACTG1	ACTG_HUMAN	81072@D11	PF00022(3|375)	YFL039C	tsa72	ACT1	PF00022(4|375)	No	NA
71	ACTG1	ACTG_HUMAN	81072@D11	PF00022(3|375)	YDL029W	tsa886	ARP2	PF00022(2|386)	No	NA
71	ACTG1	ACTG_HUMAN	81072@D11	PF00022(3|375)	YJR065C	tsa298	ARP3	PF00022(6|441)	No	NA
71	ACTG1	ACTG_HUMAN	81072@D11	PF00022(3|375)	YJL081C	tsa618	ARP4	PF00022(11|482)	No	NA
71	ACTG1	ACTG_HUMAN	81072@D11	PF00022(3|375)	YPR034W	tsa930	ARP7	PF00022(5|461)	No	NA
71	ACTG1	ACTG_HUMAN	81072@D11	PF00022(3|375)	YMR033W	tsa495	ARP9	PF00022(32|354)	No	NA
90	ACVR1	ACVR1_HUMAN	81095@C03	PF00069(209|493),PF01064(33|105),PF08515(178|206)	YFL029C	tsa650	CAK1	PF00069(24|364)	No	NA
90	ACVR1	ACVR1_HUMAN	81095@C03	PF00069(209|493),PF01064(33|105),PF08515(178|206)	YAR019C	tsa821	CDC15	PF00069(25|272)	No	NA
90	ACVR1	ACVR1_HUMAN	81095@C03	PF00069(209|493),PF01064(33|105),PF08515(178|206)	YBR160W	tsa150	CDC28	PF00069(8|295)	No	NA
90	ACVR1	ACVR1_HUMAN	81095@C03	PF00069(209|493),PF01064(33|105),PF08515(178|206)	YPL204W	tsa1196	HRR25	PF00069(9|264)	No	NA
90	ACVR1	ACVR1_HUMAN	81095@C03	PF00069(209|493),PF01064(33|105),PF08515(178|206)	YPL209C	tsa165	IPL1	PF00069(104|355)	No	NA
90	ACVR1	ACVR1_HUMAN	81095@C03	PF00069(209|493),PF01064(33|105),PF08515(178|206)	YDL108W	tsa109	KIN28	PF00069(7|290)	No	NA
90	ACVR1	ACVR1_HUMAN	81095@C03	PF00069(209|493),PF01064(33|105),PF08515(178|206)	YDL028C	tsa167	MPS1	PF00069(440|715)	No	NA
90	ACVR1	ACVR1_HUMAN	81095@C03	PF00069(209|493),PF01064(33|105),PF08515(178|206)	YPR161C	tsa1028	SGV1	PF00069(60|366)	No	NA
130399	ACVR1C	ACV1C_HUMAN	81103@A08	PF00069(197|480),PF01064(26|96),PF08515(165|193)	YFL029C	tsa650	CAK1	PF00069(24|364)	No	NA
130399	ACVR1C	ACV1C_HUMAN	81103@A08	PF00069(197|480),PF01064(26|96),PF08515(165|193)	YAR019C	tsa821	CDC15	PF00069(25|272)	No	NA
130399	ACVR1C	ACV1C_HUMAN	81103@A08	PF00069(197|480),PF01064(26|96),PF08515(165|193)	YBR160W	tsa150	CDC28	PF00069(8|295)	No	NA
130399	ACVR1C	ACV1C_HUMAN	81103@A08	PF00069(197|480),PF01064(26|96),PF08515(165|193)	YPL204W	tsa1196	HRR25	PF00069(9|264)	No	NA
130399	ACVR1C	ACV1C_HUMAN	81103@A08	PF00069(197|480),PF01064(26|96),PF08515(165|193)	YPL209C	tsa165	IPL1	PF00069(104|355)	No	NA
130399	ACVR1C	ACV1C_HUMAN	81103@A08	PF00069(197|480),PF01064(26|96),PF08515(165|193)	YDL028C	tsa167	MPS1	PF00069(440|715)	No	NA
130399	ACVR1C	ACV1C_HUMAN	81103@A08	PF00069(197|480),PF01064(26|96),PF08515(165|193)	YPR161C	tsa1028	SGV1	PF00069(60|366)	No	NA
93	ACVR2B	AVR2B_HUMAN	81103@H11	PF00069(191|474),PF01064(28|116)	YFL029C	tsa650	CAK1	PF00069(24|364)	No	NA
93	ACVR2B	AVR2B_HUMAN	81128@G07	PF00069(191|474),PF01064(28|116)	YFL029C	tsa650	CAK1	PF00069(24|364)	No	NA
93	ACVR2B	AVR2B_HUMAN	81103@H11	PF00069(191|474),PF01064(28|116)	YAR019C	tsa821	CDC15	PF00069(25|272)	No	NA
93	ACVR2B	AVR2B_HUMAN	81128@G07	PF00069(191|474),PF01064(28|116)	YAR019C	tsa821	CDC15	PF00069(25|272)	No	NA
93	ACVR2B	AVR2B_HUMAN	81103@H11	PF00069(191|474),PF01064(28|116)	YBR160W	tsa150	CDC28	PF00069(8|295)	No	NA
93	ACVR2B	AVR2B_HUMAN	81128@G07	PF00069(191|474),PF01064(28|116)	YBR160W	tsa150	CDC28	PF00069(8|295)	No	NA
93	ACVR2B	AVR2B_HUMAN	81103@H11	PF00069(191|474),PF01064(28|116)	YPL204W	tsa1196	HRR25	PF00069(9|264)	No	NA
93	ACVR2B	AVR2B_HUMAN	81128@G07	PF00069(191|474),PF01064(28|116)	YPL204W	tsa1196	HRR25	PF00069(9|264)	No	NA
93	ACVR2B	AVR2B_HUMAN	81103@H11	PF00069(191|474),PF01064(28|116)	YPL209C	tsa165	IPL1	PF00069(104|355)	No	NA
93	ACVR2B	AVR2B_HUMAN	81128@G07	PF00069(191|474),PF01064(28|116)	YPL209C	tsa165	IPL1	PF00069(104|355)	No	NA
93	ACVR2B	AVR2B_HUMAN	81103@H11	PF00069(191|474),PF01064(28|116)	YDL028C	tsa167	MPS1	PF00069(440|715)	No	NA
93	ACVR2B	AVR2B_HUMAN	81128@G07	PF00069(191|474),PF01064(28|116)	YDL028C	tsa167	MPS1	PF00069(440|715)	No	NA
93	ACVR2B	AVR2B_HUMAN	81103@H11	PF00069(191|474),PF01064(28|116)	YPR161C	tsa1028	SGV1	PF00069(60|366)	No	NA
93	ACVR2B	AVR2B_HUMAN	81128@G07	PF00069(191|474),PF01064(28|116)	YPR161C	tsa1028	SGV1	PF00069(60|366)	No	NA
94	ACVRL1	ACVL1_HUMAN	81094@G05	PF00069(204|487),PF01064(32|100),PF08515(173|200)	YFL029C	tsa650	CAK1	PF00069(24|364)	No	NA
94	ACVRL1	ACVL1_HUMAN	81094@G05	PF00069(204|487),PF01064(32|100),PF08515(173|200)	YAR019C	tsa821	CDC15	PF00069(25|272)	No	NA
94	ACVRL1	ACVL1_HUMAN	81094@G05	PF00069(204|487),PF01064(32|100),PF08515(173|200)	YBR160W	tsa150	CDC28	PF00069(8|295)	No	NA
94	ACVRL1	ACVL1_HUMAN	81094@G05	PF00069(204|487),PF01064(32|100),PF08515(173|200)	YPL204W	tsa1196	HRR25	PF00069(9|264)	No	NA
94	ACVRL1	ACVL1_HUMAN	81094@G05	PF00069(204|487),PF01064(32|100),PF08515(173|200)	YPL209C	tsa165	IPL1	PF00069(104|355)	No	NA
94	ACVRL1	ACVL1_HUMAN	81094@G05	PF00069(204|487),PF01064(32|100),PF08515(173|200)	YDL108W	tsa109	KIN28	PF00069(7|290)	No	NA
94	ACVRL1	ACVL1_HUMAN	81094@G05	PF00069(204|487),PF01064(32|100),PF08515(173|200)	YDL028C	tsa167	MPS1	PF00069(440|715)	No	NA
94	ACVRL1	ACVL1_HUMAN	81094@G05	PF00069(204|487),PF01064(32|100),PF08515(173|200)	YPR161C	tsa1028	SGV1	PF00069(60|366)	No	NA
60	ADK	ACTB_HUMAN	81072@D10	PF00022(3|375)	YFL039C	tsa72	ACT1	PF00022(4|375)	No	NA
60	ADK	ACTB_HUMAN	81072@D10	PF00022(3|375)	YDL029W	tsa886	ARP2	PF00022(2|386)	No	NA
60	ADK	ACTB_HUMAN	81072@D10	PF00022(3|375)	YJR065C	tsa298	ARP3	PF00022(6|441)	No	NA
60	ADK	ACTB_HUMAN	81072@D10	PF00022(3|375)	YJL081C	tsa618	ARP4	PF00022(11|482)	No	NA
60	ADK	ACTB_HUMAN	81072@D10	PF00022(3|375)	YPR034W	tsa930	ARP7	PF00022(5|461)	No	NA
60	ADK	ACTB_HUMAN	81072@D10	PF00022(3|375)	YMR033W	tsa495	ARP9	PF00022(32|354)	No	NA
157	ADRBK2	ARBK2_HUMAN	81074@H02	PF00069(192|453),PF00169(559|651),PF00615(55|174)	YFL029C	tsa650	CAK1	PF00069(24|364)	No	NA
157	ADRBK2	ARBK2_HUMAN	81074@H02	PF00069(192|453),PF00169(559|651),PF00615(55|174)	YAR019C	tsa821	CDC15	PF00069(25|272)	No	NA
157	ADRBK2	ARBK2_HUMAN	81074@H02	PF00069(192|453),PF00169(559|651),PF00615(55|174)	YBR160W	tsa150	CDC28	PF00069(8|295)	No	NA
157	ADRBK2	ARBK2_HUMAN	81074@H02	PF00069(192|453),PF00169(559|651),PF00615(55|174)	YPL204W	tsa1196	HRR25	PF00069(9|264)	No	NA
157	ADRBK2	ARBK2_HUMAN	81074@H02	PF00069(192|453),PF00169(559|651),PF00615(55|174)	YPL209C	tsa165	IPL1	PF00069(104|355)	No	NA
157	ADRBK2	ARBK2_HUMAN	81074@H02	PF00069(192|453),PF00169(559|651),PF00615(55|174)	YDL108W	tsa109	KIN28	PF00069(7|290)	No	NA
157	ADRBK2	ARBK2_HUMAN	81074@H02	PF00069(192|453),PF00169(559|651),PF00615(55|174)	YPR161C	tsa1028	SGV1	PF00069(60|366)	No	NA
10939	AFG3L2	AFG32_HUMAN	81130@E04	PF00004(345|476),PF01434(542|744),PF06480(152|240)	YKL145W	tsa190	RPT1	PF00004(246|378)	No	NA
10939	AFG3L2	AFG32_HUMAN	81130@E04	PF00004(345|476),PF01434(542|744),PF06480(152|240)	YDL007W	tsa934	RPT2	PF00004(219|351)	No	NA
10939	AFG3L2	AFG32_HUMAN	81130@E04	PF00004(345|476),PF01434(542|744),PF06480(152|240)	YDR394W	tsa785	RPT3	PF00004(209|341)	No	NA
10939	AFG3L2	AFG32_HUMAN	81130@E04	PF00004(345|476),PF01434(542|744),PF06480(152|240)	YOR259C	tsa260	RPT4	PF00004(218|351)	No	NA
10939	AFG3L2	AFG32_HUMAN	81130@E04	PF00004(345|476),PF01434(542|744),PF06480(152|240)	YOR117W	tsa2535	RPT5	PF00004(219|351)	No	NA
10939	AFG3L2	AFG32_HUMAN	81130@E04	PF00004(345|476),PF01434(542|744),PF06480(152|240)	YGL048C	tsa907	RPT6	PF00004(185|317)	No	NA
189	AGXT	SPYA_HUMAN	81123@H02	PF00266(26|376)	YCL017C	tsa1366	NFS1	PF00266(100|462)	No	NA
199	AIF1	AIF1_HUMAN	81012@A01	PF13499(54|110)	YOR257W	tsa151	CDC31	PF13499(25|83),PF13499(98|158)	No	NA
199	AIF1	AIF1_HUMAN	81012@A01	PF13499(54|110)	YBR109C	tsa154	CMD1	PF13499(14|73),PF13499(86|144)	No	NA
204	AK2	KAD2_HUMAN	81058@A04	PF00406(20|205),PF05191(142|177)	YKL024C	tsa1034	URA6	PF00406(21|178)	No	NA
207	AKT1	AKT1_HUMAN	81087@G03	PF00069(151|408),PF00169(6|106),PF00433(428|475)	YFL029C	tsa650	CAK1	PF00069(24|364)	No	NA
207	AKT1	AKT1_HUMAN	81087@G03	PF00069(151|408),PF00169(6|106),PF00433(428|475)	YAR019C	tsa821	CDC15	PF00069(25|272)	No	NA
207	AKT1	AKT1_HUMAN	81087@G03	PF00069(151|408),PF00169(6|106),PF00433(428|475)	YBR160W	tsa150	CDC28	PF00069(8|295)	No	NA
207	AKT1	AKT1_HUMAN	81087@G03	PF00069(151|408),PF00169(6|106),PF00433(428|475)	YPL204W	tsa1196	HRR25	PF00069(9|264)	No	NA
207	AKT1	AKT1_HUMAN	81087@G03	PF00069(151|408),PF00169(6|106),PF00433(428|475)	YPL209C	tsa165	IPL1	PF00069(104|355)	No	NA
207	AKT1	AKT1_HUMAN	81087@G03	PF00069(151|408),PF00169(6|106),PF00433(428|475)	YDL108W	tsa109	KIN28	PF00069(7|290)	No	NA
207	AKT1	AKT1_HUMAN	81087@G03	PF00069(151|408),PF00169(6|106),PF00433(428|475)	YDL028C	tsa167	MPS1	PF00069(440|715)	No	NA
207	AKT1	AKT1_HUMAN	81087@G03	PF00069(151|408),PF00169(6|106),PF00433(428|475)	YPR161C	tsa1028	SGV1	PF00069(60|366)	No	NA
208	AKT2	AKT2_HUMAN	81088@H06	PF00069(154|409),PF00169(6|106),PF00433(429|476)	YFL029C	tsa650	CAK1	PF00069(24|364)	No	NA
208	AKT2	AKT2_HUMAN	81102@C12	PF00069(154|409),PF00169(6|106),PF00433(429|476)	YFL029C	tsa650	CAK1	PF00069(24|364)	No	NA
208	AKT2	AKT2_HUMAN	81088@H06	PF00069(154|409),PF00169(6|106),PF00433(429|476)	YAR019C	tsa821	CDC15	PF00069(25|272)	No	NA
208	AKT2	AKT2_HUMAN	81102@C12	PF00069(154|409),PF00169(6|106),PF00433(429|476)	YAR019C	tsa821	CDC15	PF00069(25|272)	No	NA
208	AKT2	AKT2_HUMAN	81088@H06	PF00069(154|409),PF00169(6|106),PF00433(429|476)	YBR160W	tsa150	CDC28	PF00069(8|295)	No	NA
208	AKT2	AKT2_HUMAN	81102@C12	PF00069(154|409),PF00169(6|106),PF00433(429|476)	YBR160W	tsa150	CDC28	PF00069(8|295)	No	NA
208	AKT2	AKT2_HUMAN	81088@H06	PF00069(154|409),PF00169(6|106),PF00433(429|476)	YPL204W	tsa1196	HRR25	PF00069(9|264)	No	NA
208	AKT2	AKT2_HUMAN	81102@C12	PF00069(154|409),PF00169(6|106),PF00433(429|476)	YPL204W	tsa1196	HRR25	PF00069(9|264)	No	NA
208	AKT2	AKT2_HUMAN	81088@H06	PF00069(154|409),PF00169(6|106),PF00433(429|476)	YPL209C	tsa165	IPL1	PF00069(104|355)	No	NA
208	AKT2	AKT2_HUMAN	81102@C12	PF00069(154|409),PF00169(6|106),PF00433(429|476)	YPL209C	tsa165	IPL1	PF00069(104|355)	No	NA
208	AKT2	AKT2_HUMAN	81088@H06	PF00069(154|409),PF00169(6|106),PF00433(429|476)	YDL028C	tsa167	MPS1	PF00069(440|715)	No	NA
208	AKT2	AKT2_HUMAN	81102@C12	PF00069(154|409),PF00169(6|106),PF00433(429|476)	YDL028C	tsa167	MPS1	PF00069(440|715)	No	NA
208	AKT2	AKT2_HUMAN	81088@H06	PF00069(154|409),PF00169(6|106),PF00433(429|476)	YPR161C	tsa1028	SGV1	PF00069(60|366)	No	NA
208	AKT2	AKT2_HUMAN	81102@C12	PF00069(154|409),PF00169(6|106),PF00433(429|476)	YPR161C	tsa1028	SGV1	PF00069(60|366)	No	NA
10000	AKT3	AKT3_HUMAN	81086@D11	PF00069(150|405),PF00169(6|105),PF00433(425|474)	YFL029C	tsa650	CAK1	PF00069(24|364)	No	NA
10000	AKT3	AKT3_HUMAN	81086@D11	PF00069(150|405),PF00169(6|105),PF00433(425|474)	YAR019C	tsa821	CDC15	PF00069(25|272)	No	NA
10000	AKT3	AKT3_HUMAN	81086@D11	PF00069(150|405),PF00169(6|105),PF00433(425|474)	YBR160W	tsa150	CDC28	PF00069(8|295)	No	NA
10000	AKT3	AKT3_HUMAN	81086@D11	PF00069(150|405),PF00169(6|105),PF00433(425|474)	YPL204W	tsa1196	HRR25	PF00069(9|264)	No	NA
10000	AKT3	AKT3_HUMAN	81086@D11	PF00069(150|405),PF00169(6|105),PF00433(425|474)	YPL209C	tsa165	IPL1	PF00069(104|355)	No	NA
10000	AKT3	AKT3_HUMAN	81086@D11	PF00069(150|405),PF00169(6|105),PF00433(425|474)	YDL108W	tsa109	KIN28	PF00069(7|290)	No	NA
10000	AKT3	AKT3_HUMAN	81086@D11	PF00069(150|405),PF00169(6|105),PF00433(425|474)	YDL028C	tsa167	MPS1	PF00069(440|715)	No	NA
10000	AKT3	AKT3_HUMAN	81086@D11	PF00069(150|405),PF00169(6|105),PF00433(425|474)	YPR161C	tsa1028	SGV1	PF00069(60|366)	No	NA
212	ALAS2	HEM0_HUMAN	81104@A08	PF00155(190|536),PF09029(1|101)	YMR296C	tsa600	LCB1	PF00155(145|545)	No	NA
212	ALAS2	HEM0_HUMAN	81104@A08	PF00155(190|536),PF09029(1|101)	YDR062W	tsa575	LCB2	PF00155(156|515)	No	NA
79087	ALG12	ALG12_HUMAN	81088@G02	PF03901(19|381)	YOR149C	tsa849	SMP3	PF03901(6|400)	No	NA
85365	ALG2	ALG2_HUMAN	81040@D07	PF00534(217|393),PF13579(27|184)	YBR110W	tsa177	ALG1	PF00534(256|426)	No	NA
85365	ALG2	ALG2_HUMAN	81082@B09	PF00534(217|393),PF13579(27|184)	YBR110W	tsa177	ALG1	PF00534(256|426)	No	NA
79796	ALG9	ALG9_HUMAN	81137@B11	PF03901(61|482)	YOR149C	tsa849	SMP3	PF03901(6|400)	No	NA
269	AMHR2	AMHR2_HUMAN	81099@B11	PF00069(206|503),PF01064(54|122)	YFL029C	tsa650	CAK1	PF00069(24|364)	No	NA
269	AMHR2	AMHR2_HUMAN	81099@B11	PF00069(206|503),PF01064(54|122)	YAR019C	tsa821	CDC15	PF00069(25|272)	No	NA
269	AMHR2	AMHR2_HUMAN	81099@B11	PF00069(206|503),PF01064(54|122)	YBR160W	tsa150	CDC28	PF00069(8|295)	No	NA
269	AMHR2	AMHR2_HUMAN	81099@B11	PF00069(206|503),PF01064(54|122)	YPL204W	tsa1196	HRR25	PF00069(9|264)	No	NA
269	AMHR2	AMHR2_HUMAN	81099@B11	PF00069(206|503),PF01064(54|122)	YPL209C	tsa165	IPL1	PF00069(104|355)	No	NA
269	AMHR2	AMHR2_HUMAN	81099@B11	PF00069(206|503),PF01064(54|122)	YDL108W	tsa109	KIN28	PF00069(7|290)	No	NA
269	AMHR2	AMHR2_HUMAN	81099@B11	PF00069(206|503),PF01064(54|122)	YDL028C	tsa167	MPS1	PF00069(440|715)	No	NA
269	AMHR2	AMHR2_HUMAN	81099@B11	PF00069(206|503),PF01064(54|122)	YPR161C	tsa1028	SGV1	PF00069(60|366)	No	NA
23746	AQP2	AIPL1_HUMAN	81073@F03	PF00254(29|89),PF13414(181|255)	YBR155W	tsa1335	CNS1	PF13414(82|152)	No	NA
23746	AQP2	AIPL1_HUMAN	81073@F03	PF00254(29|89),PF13414(181|255)	YNL313C	tsa2449	EMW1	PF13414(638|701)	No	NA
55054	ATG16L1	A16L1_HUMAN	81136@D05	PF00400(315|350),PF00400(402|436),PF00400(574|604),PF08614(13|207)	YPL126W	tsa2622	NAN1	PF00400(292|324)	No	NA
55054	ATG16L1	A16L1_HUMAN	81136@D05	PF00400(315|350),PF00400(402|436),PF00400(574|604),PF08614(13|207)	YNR026C	tsa60	SEC12	PF00400(306|335)	No	NA
10533	ATG7	ATG7_HUMAN	81014@C10	PF00899(355|508)	YPR180W	tsa2697	AOS1	PF00899(32|156)	No	NA
6716	B4GALT7	S5A2_HUMAN	81046@B05	PF02544(106|254)	YDL015C	tsa1113	TSC13	PF02544(155|310)	No	NA
79738	BBS10	BBS10_HUMAN	81012@E05	PF00118(22|98),PF00118(168|427)	YDL143W	tsa729	CCT4	PF00118(31|524)	No	NA
79738	BBS10	BBS10_HUMAN	81109@G04	PF00118(22|98),PF00118(168|427)	YDL143W	tsa729	CCT4	PF00118(31|524)	No	NA
79738	BBS10	BBS10_HUMAN	81012@E05	PF00118(22|98),PF00118(168|427)	YDR188W	tsa1016	CCT6	PF00118(30|536)	No	NA
79738	BBS10	BBS10_HUMAN	81109@G04	PF00118(22|98),PF00118(168|427)	YDR188W	tsa1016	CCT6	PF00118(30|536)	No	NA
79738	BBS10	BBS10_HUMAN	81012@E05	PF00118(22|98),PF00118(168|427)	YJL008C	tsa1951	CCT8	PF00118(38|549)	No	NA
79738	BBS10	BBS10_HUMAN	81109@G04	PF00118(22|98),PF00118(168|427)	YJL008C	tsa1951	CCT8	PF00118(38|549)	No	NA
79738	BBS10	BBS10_HUMAN	81012@E05	PF00118(22|98),PF00118(168|427)	YDR212W	tsa448	TCP1	PF00118(36|547)	No	NA
79738	BBS10	BBS10_HUMAN	81109@G04	PF00118(22|98),PF00118(168|427)	YDR212W	tsa448	TCP1	PF00118(36|547)	No	NA
617	BCS1L	BCS1_HUMAN	81077@A07	PF00004(227|354),PF08740(24|191)	YKL145W	tsa190	RPT1	PF00004(246|378)	No	NA
617	BCS1L	BCS1_HUMAN	81077@A07	PF00004(227|354),PF08740(24|191)	YDL007W	tsa934	RPT2	PF00004(219|351)	No	NA
617	BCS1L	BCS1_HUMAN	81077@A07	PF00004(227|354),PF08740(24|191)	YDR394W	tsa785	RPT3	PF00004(209|341)	No	NA
617	BCS1L	BCS1_HUMAN	81077@A07	PF00004(227|354),PF08740(24|191)	YOR259C	tsa260	RPT4	PF00004(218|351)	No	NA
617	BCS1L	BCS1_HUMAN	81077@A07	PF00004(227|354),PF08740(24|191)	YOR117W	tsa2535	RPT5	PF00004(219|351)	No	NA
617	BCS1L	BCS1_HUMAN	81077@A07	PF00004(227|354),PF08740(24|191)	YGL048C	tsa907	RPT6	PF00004(185|317)	No	NA
658	BMPR1B	BMR1B_HUMAN	81103@F04	PF00069(205|489),PF01064(30|109),PF08515(174|202)	YFL029C	tsa650	CAK1	PF00069(24|364)	No	NA
658	BMPR1B	BMR1B_HUMAN	81103@F04	PF00069(205|489),PF01064(30|109),PF08515(174|202)	YAR019C	tsa821	CDC15	PF00069(25|272)	No	NA
658	BMPR1B	BMR1B_HUMAN	81103@F04	PF00069(205|489),PF01064(30|109),PF08515(174|202)	YBR160W	tsa150	CDC28	PF00069(8|295)	No	NA
658	BMPR1B	BMR1B_HUMAN	81103@F04	PF00069(205|489),PF01064(30|109),PF08515(174|202)	YPL204W	tsa1196	HRR25	PF00069(9|264)	No	NA
658	BMPR1B	BMR1B_HUMAN	81103@F04	PF00069(205|489),PF01064(30|109),PF08515(174|202)	YPL209C	tsa165	IPL1	PF00069(104|355)	No	NA
658	BMPR1B	BMR1B_HUMAN	81103@F04	PF00069(205|489),PF01064(30|109),PF08515(174|202)	YDL028C	tsa167	MPS1	PF00069(440|715)	No	NA
658	BMPR1B	BMR1B_HUMAN	81103@F04	PF00069(205|489),PF01064(30|109),PF08515(174|202)	YPR161C	tsa1028	SGV1	PF00069(60|366)	No	NA
659	BMPR2	BMPR2_HUMAN	81138@G04	PF00069(204|497),PF01064(58|129)	YFL029C	tsa650	CAK1	PF00069(24|364)	No	NA
659	BMPR2	BMPR2_HUMAN	81138@G04	PF00069(204|497),PF01064(58|129)	YAR019C	tsa821	CDC15	PF00069(25|272)	No	NA
659	BMPR2	BMPR2_HUMAN	81138@G04	PF00069(204|497),PF01064(58|129)	YBR160W	tsa150	CDC28	PF00069(8|295)	No	NA
659	BMPR2	BMPR2_HUMAN	81138@G04	PF00069(204|497),PF01064(58|129)	YPL204W	tsa1196	HRR25	PF00069(9|264)	No	NA
659	BMPR2	BMPR2_HUMAN	81138@G04	PF00069(204|497),PF01064(58|129)	YPL209C	tsa165	IPL1	PF00069(104|355)	No	NA
659	BMPR2	BMPR2_HUMAN	81138@G04	PF00069(204|497),PF01064(58|129)	YDL108W	tsa109	KIN28	PF00069(7|290)	No	NA
659	BMPR2	BMPR2_HUMAN	81138@G04	PF00069(204|497),PF01064(58|129)	YDL028C	tsa167	MPS1	PF00069(440|715)	No	NA
659	BMPR2	BMPR2_HUMAN	81138@G04	PF00069(204|497),PF01064(58|129)	YPR161C	tsa1028	SGV1	PF00069(60|366)	No	NA
669	BPGM	PMGE_HUMAN	81042@H04	PF00300(5|195)	YKL152C	tsa2115	GPM1	PF00300(3|187)	No	NA
672	BRCA1	BRCA1_HUMAN	81021@G02	PF00097(24|64),PF00533(1662|1723),PF00533(1757|1842),PF04873(648|978),PF12820(344|507)	YJL090C	tsa1985	DPB11	PF00533(1|66),PF00533(112|206),PF00533(323|405)	No	NA
672	BRCA1	BRCA1_HUMAN	81111@F08	PF00097(24|64),PF00533(1662|1723),PF00533(1757|1842),PF04873(648|978),PF12820(344|507)	YJL090C	tsa1985	DPB11	PF00533(1|66),PF00533(112|206),PF00533(323|405)	No	NA
8945	BTRC	FBW1A_HUMAN	81106@E10	PF00400(304|329),PF00400(334|369),PF00400(374|409),PF00400(420|452),PF00400(457|492),PF00400(497|532),PF00400(547|581),PF12125(138|177),PF12937(191|228)	YGL116W	tsa898	CDC20	PF00400(378|413),PF00400(424|458),PF00400(520|552)	No	NA
8945	BTRC	FBW1A_HUMAN	81106@E10	PF00400(304|329),PF00400(334|369),PF00400(374|409),PF00400(420|452),PF00400(457|492),PF00400(497|532),PF00400(547|581),PF12125(138|177),PF12937(191|228)	YPL126W	tsa2622	NAN1	PF00400(292|324)	No	NA
8945	BTRC	FBW1A_HUMAN	81106@E10	PF00400(304|329),PF00400(334|369),PF00400(374|409),PF00400(420|452),PF00400(457|492),PF00400(497|532),PF00400(547|581),PF12125(138|177),PF12937(191|228)	YNR026C	tsa60	SEC12	PF00400(306|335)	No	NA
8945	BTRC	FBW1A_HUMAN	81106@E10	PF00400(304|329),PF00400(334|369),PF00400(374|409),PF00400(420|452),PF00400(457|492),PF00400(497|532),PF00400(547|581),PF12125(138|177),PF12937(191|228)	YKL018W	tsa893	SWD2	PF00400(28|54),PF00400(106|141)	No	NA
701	BUB1B	BUB1B_HUMAN	81020@A10	PF00069(823|917),PF08311(55|179)	YFL029C	tsa650	CAK1	PF00069(24|364)	No	NA
701	BUB1B	BUB1B_HUMAN	81020@A10	PF00069(823|917),PF08311(55|179)	YAR019C	tsa821	CDC15	PF00069(25|272)	No	NA
701	BUB1B	BUB1B_HUMAN	81020@A10	PF00069(823|917),PF08311(55|179)	YBR160W	tsa150	CDC28	PF00069(8|295)	No	NA
701	BUB1B	BUB1B_HUMAN	81020@A10	PF00069(823|917),PF08311(55|179)	YPL204W	tsa1196	HRR25	PF00069(9|264)	No	NA
701	BUB1B	BUB1B_HUMAN	81020@A10	PF00069(823|917),PF08311(55|179)	YPL209C	tsa165	IPL1	PF00069(104|355)	No	NA
701	BUB1B	BUB1B_HUMAN	81020@A10	PF00069(823|917),PF08311(55|179)	YDL108W	tsa109	KIN28	PF00069(7|290)	No	NA
701	BUB1B	BUB1B_HUMAN	81020@A10	PF00069(823|917),PF08311(55|179)	YDL028C	tsa167	MPS1	PF00069(440|715)	No	NA
701	BUB1B	BUB1B_HUMAN	81020@A10	PF00069(823|917),PF08311(55|179)	YPR161C	tsa1028	SGV1	PF00069(60|366)	No	NA
814	CAMK4	KCC4_HUMAN	81087@C07	PF00069(46|300)	YFL029C	tsa650	CAK1	PF00069(24|364)	No	NA
814	CAMK4	KCC4_HUMAN	81087@C07	PF00069(46|300)	YAR019C	tsa821	CDC15	PF00069(25|272)	No	NA
814	CAMK4	KCC4_HUMAN	81087@C07	PF00069(46|300)	YBR160W	tsa150	CDC28	PF00069(8|295)	No	NA
814	CAMK4	KCC4_HUMAN	81087@C07	PF00069(46|300)	YPL204W	tsa1196	HRR25	PF00069(9|264)	No	NA
814	CAMK4	KCC4_HUMAN	81087@C07	PF00069(46|300)	YPL209C	tsa165	IPL1	PF00069(104|355)	No	NA
814	CAMK4	KCC4_HUMAN	81087@C07	PF00069(46|300)	YDL108W	tsa109	KIN28	PF00069(7|290)	No	NA
814	CAMK4	KCC4_HUMAN	81087@C07	PF00069(46|300)	YDL028C	tsa167	MPS1	PF00069(440|715)	No	NA
814	CAMK4	KCC4_HUMAN	81087@C07	PF00069(46|300)	YPR161C	tsa1028	SGV1	PF00069(60|366)	No	NA
8573	CASK	CSKP_HUMAN	81018@H07	PF00069(12|276),PF00595(491|567),PF00625(738|911),PF02828(346|399),PF02828(405|457),PF07653(616|680)	YFL029C	tsa650	CAK1	PF00069(24|364)	No	NA
8573	CASK	CSKP_HUMAN	81018@H07	PF00069(12|276),PF00595(491|567),PF00625(738|911),PF02828(346|399),PF02828(405|457),PF07653(616|680)	YAR019C	tsa821	CDC15	PF00069(25|272)	No	NA
8573	CASK	CSKP_HUMAN	81018@H07	PF00069(12|276),PF00595(491|567),PF00625(738|911),PF02828(346|399),PF02828(405|457),PF07653(616|680)	YBR160W	tsa150	CDC28	PF00069(8|295)	No	NA
8573	CASK	CSKP_HUMAN	81018@H07	PF00069(12|276),PF00595(491|567),PF00625(738|911),PF02828(346|399),PF02828(405|457),PF07653(616|680)	YDL017W	tsa131	CDC7	PF00069(33|196),PF00069(274|328)	No	NA
8573	CASK	CSKP_HUMAN	81018@H07	PF00069(12|276),PF00595(491|567),PF00625(738|911),PF02828(346|399),PF02828(405|457),PF07653(616|680)	YPL209C	tsa165	IPL1	PF00069(104|355)	No	NA
8573	CASK	CSKP_HUMAN	81018@H07	PF00069(12|276),PF00595(491|567),PF00625(738|911),PF02828(346|399),PF02828(405|457),PF07653(616|680)	YDL108W	tsa109	KIN28	PF00069(7|290)	No	NA
8573	CASK	CSKP_HUMAN	81018@H07	PF00069(12|276),PF00595(491|567),PF00625(738|911),PF02828(346|399),PF02828(405|457),PF07653(616|680)	YDL028C	tsa167	MPS1	PF00069(440|715)	No	NA
8573	CASK	CSKP_HUMAN	81018@H07	PF00069(12|276),PF00595(491|567),PF00625(738|911),PF02828(346|399),PF02828(405|457),PF07653(616|680)	YPR161C	tsa1028	SGV1	PF00069(60|366)	No	NA
8573	CASK	CSKP_HUMAN	81018@H07	PF00069(12|276),PF00595(491|567),PF00625(738|911),PF02828(346|399),PF02828(405|457),PF07653(616|680)	YDR454C	NA	GUK1	PF00625(2|185)	No	NA
874	CBR3	CBR3_HUMAN	81049@D04	PF00106(7|147)	YBR265W	tsa543	TSC10	PF00106(9|198)	No	NA
595	CCND1	CCND1_HUMAN	81068@H09	PF00134(28|152),PF02984(156|273)	YPR025C	tsa77	CCL1	PF00134(127|209)	No	NA
595	CCND1	CCND1_HUMAN	81091@A09	PF00134(28|152),PF02984(156|273)	YPR025C	tsa77	CCL1	PF00134(127|209)	No	NA
22948	CCT5	TCPE_HUMAN	81097@B09	PF00118(44|533)	YDL143W	tsa729	CCT4	PF00118(31|524)	No	NA
22948	CCT5	TCPE_HUMAN	81097@B09	PF00118(44|533)	YJR064W	tsa1254	CCT5	PF00118(57|557)	No	NA
22948	CCT5	TCPE_HUMAN	81097@B09	PF00118(44|533)	YDR188W	tsa1016	CCT6	PF00118(30|536)	No	NA
22948	CCT5	TCPE_HUMAN	81097@B09	PF00118(44|533)	YJL008C	tsa1951	CCT8	PF00118(38|549)	No	NA
22948	CCT5	TCPE_HUMAN	81097@B09	PF00118(44|533)	YDR212W	tsa448	TCP1	PF00118(36|547)	No	NA
1019	CDK4	CDK4_HUMAN	81053@C08	PF00069(7|295)	YFL029C	tsa650	CAK1	PF00069(24|364)	No	NA
1019	CDK4	CDK4_HUMAN	81053@C08	PF00069(7|295)	YAR019C	tsa821	CDC15	PF00069(25|272)	No	NA
1019	CDK4	CDK4_HUMAN	81053@C08	PF00069(7|295)	YBR160W	tsa150	CDC28	PF00069(8|295)	No	NA
1019	CDK4	CDK4_HUMAN	81053@C08	PF00069(7|295)	YPL204W	tsa1196	HRR25	PF00069(9|264)	No	NA
1019	CDK4	CDK4_HUMAN	81053@C08	PF00069(7|295)	YPL209C	tsa165	IPL1	PF00069(104|355)	No	NA
1019	CDK4	CDK4_HUMAN	81053@C08	PF00069(7|295)	YDL108W	tsa109	KIN28	PF00069(7|290)	No	NA
1019	CDK4	CDK4_HUMAN	81053@C08	PF00069(7|295)	YDL028C	tsa167	MPS1	PF00069(440|715)	No	NA
1019	CDK4	CDK4_HUMAN	81053@C08	PF00069(7|295)	YPR161C	tsa1028	SGV1	PF00069(60|366)	No	NA
1022	CDK7	CDK7_HUMAN	81064@F10	PF00069(12|295)	YAR019C	tsa821	CDC15	PF00069(25|272)	No	NA
1022	CDK7	CDK7_HUMAN	81064@F10	PF00069(12|295)	YBR160W	tsa150	CDC28	PF00069(8|295)	No	NA
1022	CDK7	CDK7_HUMAN	81064@F10	PF00069(12|295)	YPL204W	tsa1196	HRR25	PF00069(9|264)	No	NA
1022	CDK7	CDK7_HUMAN	81064@F10	PF00069(12|295)	YPL209C	tsa165	IPL1	PF00069(104|355)	No	NA
1022	CDK7	CDK7_HUMAN	81064@F10	PF00069(12|295)	YDL108W	tsa109	KIN28	PF00069(7|290)	No	NA
1022	CDK7	CDK7_HUMAN	81064@F10	PF00069(12|295)	YDL028C	tsa167	MPS1	PF00069(440|715)	No	NA
1022	CDK7	CDK7_HUMAN	81064@F10	PF00069(12|295)	YPR161C	tsa1028	SGV1	PF00069(60|366)	No	NA
51265	CDKL3	CDKL3_HUMAN	81106@C03	PF00069(4|286)	YFL029C	tsa650	CAK1	PF00069(24|364)	No	NA
51265	CDKL3	CDKL3_HUMAN	81106@C03	PF00069(4|286)	YAR019C	tsa821	CDC15	PF00069(25|272)	No	NA
51265	CDKL3	CDKL3_HUMAN	81106@C03	PF00069(4|286)	YBR160W	tsa150	CDC28	PF00069(8|295)	No	NA
51265	CDKL3	CDKL3_HUMAN	81106@C03	PF00069(4|286)	YPL204W	tsa1196	HRR25	PF00069(9|264)	No	NA
51265	CDKL3	CDKL3_HUMAN	81106@C03	PF00069(4|286)	YPL209C	tsa165	IPL1	PF00069(104|355)	No	NA
51265	CDKL3	CDKL3_HUMAN	81106@C03	PF00069(4|286)	YDL028C	tsa167	MPS1	PF00069(440|715)	No	NA
51265	CDKL3	CDKL3_HUMAN	81106@C03	PF00069(4|286)	YPR161C	tsa1028	SGV1	PF00069(60|366)	No	NA
677	CHD3	TISB_HUMAN	81064@A10	PF00642(115|140),PF00642(153|178),PF04553(1|107)	YPR107C	tsa2667	YTH1	PF00642(91|114)	No	NA
10518	CIB2	CIB2_HUMAN	81044@B10	PF13499(111|173)	YOR257W	tsa151	CDC31	PF13499(25|83),PF13499(98|158)	No	NA
10518	CIB2	CIB2_HUMAN	81044@B10	PF13499(111|173)	YBR109C	tsa154	CMD1	PF13499(14|73),PF13499(86|144)	No	NA
84916	CIRH1A	CIR1A_HUMAN	81110@D03	PF00400(99|128)	YPL126W	tsa2622	NAN1	PF00400(292|324)	No	NA
84916	CIRH1A	CIR1A_HUMAN	81110@D03	PF00400(99|128)	YNR026C	tsa60	SEC12	PF00400(306|335)	No	NA
1196	CLK2	CLK2_HUMAN	81094@B05	PF00069(163|479)	YFL029C	tsa650	CAK1	PF00069(24|364)	No	NA
1196	CLK2	CLK2_HUMAN	81089@F11	PF00069(163|479)	YFL029C	tsa650	CAK1	PF00069(24|364)	No	NA
1196	CLK2	CLK2_HUMAN	81094@B05	PF00069(163|479)	YAR019C	tsa821	CDC15	PF00069(25|272)	No	NA
1196	CLK2	CLK2_HUMAN	81089@F11	PF00069(163|479)	YAR019C	tsa821	CDC15	PF00069(25|272)	No	NA
1196	CLK2	CLK2_HUMAN	81094@B05	PF00069(163|479)	YBR160W	tsa150	CDC28	PF00069(8|295)	No	NA
1196	CLK2	CLK2_HUMAN	81089@F11	PF00069(163|479)	YBR160W	tsa150	CDC28	PF00069(8|295)	No	NA
1196	CLK2	CLK2_HUMAN	81094@B05	PF00069(163|479)	YPL204W	tsa1196	HRR25	PF00069(9|264)	No	NA
1196	CLK2	CLK2_HUMAN	81089@F11	PF00069(163|479)	YPL204W	tsa1196	HRR25	PF00069(9|264)	No	NA
1196	CLK2	CLK2_HUMAN	81094@B05	PF00069(163|479)	YPL209C	tsa165	IPL1	PF00069(104|355)	No	NA
1196	CLK2	CLK2_HUMAN	81089@F11	PF00069(163|479)	YPL209C	tsa165	IPL1	PF00069(104|355)	No	NA
1196	CLK2	CLK2_HUMAN	81094@B05	PF00069(163|479)	YDL108W	tsa109	KIN28	PF00069(7|290)	No	NA
1196	CLK2	CLK2_HUMAN	81089@F11	PF00069(163|479)	YDL108W	tsa109	KIN28	PF00069(7|290)	No	NA
1196	CLK2	CLK2_HUMAN	81094@B05	PF00069(163|479)	YDL028C	tsa167	MPS1	PF00069(440|715)	No	NA
1196	CLK2	CLK2_HUMAN	81089@F11	PF00069(163|479)	YDL028C	tsa167	MPS1	PF00069(440|715)	No	NA
1196	CLK2	CLK2_HUMAN	81094@B05	PF00069(163|479)	YPR161C	tsa1028	SGV1	PF00069(60|366)	No	NA
1196	CLK2	CLK2_HUMAN	81089@F11	PF00069(163|479)	YPR161C	tsa1028	SGV1	PF00069(60|366)	No	NA
51727	CMPK	KCY_HUMAN	81037@E04	PF00406(8|170)	YKL024C	tsa1034	URA6	PF00406(21|178)	No	NA
4849	CNOT3	CNOT3_HUMAN	81016@G08	PF04065(3|233),PF04153(619|748)	YDL165W	tsa314	CDC36	PF04153(54|190)	No	NA
4850	CNOT4	CNOT4_HUMAN	81126@H08	PF13893(130|189),PF14570(14|60)	YOL144W	tsa1025	NOP8	PF13893(25|79)	No	NA
25839	COG4	COG4_HUMAN	81097@G08	PF08318(188|498)	YPR105C	tsa2662	COG4	PF08318(190|526)	No	NA
25839	COG4	COG4_HUMAN	81104@F04	PF08318(188|498)	YPR105C	tsa2662	COG4	PF08318(190|526)	No	NA
11151	CORO1A	COR1A_HUMAN	81079@D03	PF00400(77|110),PF00400(122|160),PF00400(175|202),PF08953(4|68),PF08954(259|392)	YGL116W	tsa898	CDC20	PF00400(378|413),PF00400(424|458),PF00400(520|552)	No	NA
11151	CORO1A	COR1A_HUMAN	81079@D03	PF00400(77|110),PF00400(122|160),PF00400(175|202),PF08953(4|68),PF08954(259|392)	YPL126W	tsa2622	NAN1	PF00400(292|324)	No	NA
11151	CORO1A	COR1A_HUMAN	81079@D03	PF00400(77|110),PF00400(122|160),PF00400(175|202),PF08953(4|68),PF08954(259|392)	YNR026C	tsa60	SEC12	PF00400(306|335)	No	NA
11151	CORO1A	COR1A_HUMAN	81079@D03	PF00400(77|110),PF00400(122|160),PF00400(175|202),PF08953(4|68),PF08954(259|392)	YKL018W	tsa893	SWD2	PF00400(28|54),PF00400(106|141)	No	NA
1371	CPOX	HEM6_HUMAN	81121@E03	PF01218(151|453)	YDR044W	tsa1076	HEM13	PF01218(14|327)	No	25999509
122011	CSNK1A1L	KC1AL_HUMAN	81063@F11	PF00069(17|248)	YFL029C	tsa650	CAK1	PF00069(24|364)	No	NA
122011	CSNK1A1L	KC1AL_HUMAN	81063@F11	PF00069(17|248)	YAR019C	tsa821	CDC15	PF00069(25|272)	No	NA
122011	CSNK1A1L	KC1AL_HUMAN	81063@F11	PF00069(17|248)	YBR160W	tsa150	CDC28	PF00069(8|295)	No	NA
122011	CSNK1A1L	KC1AL_HUMAN	81063@F11	PF00069(17|248)	YPL204W	tsa1196	HRR25	PF00069(9|264)	No	NA
122011	CSNK1A1L	KC1AL_HUMAN	81063@F11	PF00069(17|248)	YPL209C	tsa165	IPL1	PF00069(104|355)	No	NA
122011	CSNK1A1L	KC1AL_HUMAN	81063@F11	PF00069(17|248)	YDL108W	tsa109	KIN28	PF00069(7|290)	No	NA
122011	CSNK1A1L	KC1AL_HUMAN	81063@F11	PF00069(17|248)	YDL028C	tsa167	MPS1	PF00069(440|715)	No	NA
122011	CSNK1A1L	KC1AL_HUMAN	81063@F11	PF00069(17|248)	YPR161C	tsa1028	SGV1	PF00069(60|366)	No	NA
1453	CSNK1D	KC1D_HUMAN	81077@E03	PF00069(9|246)	YFL029C	tsa650	CAK1	PF00069(24|364)	No	NA
1453	CSNK1D	KC1D_HUMAN	81092@E12	PF00069(9|246)	YFL029C	tsa650	CAK1	PF00069(24|364)	No	NA
1453	CSNK1D	KC1D_HUMAN	81077@E03	PF00069(9|246)	YAR019C	tsa821	CDC15	PF00069(25|272)	No	NA
1453	CSNK1D	KC1D_HUMAN	81092@E12	PF00069(9|246)	YAR019C	tsa821	CDC15	PF00069(25|272)	No	NA
1453	CSNK1D	KC1D_HUMAN	81077@E03	PF00069(9|246)	YBR160W	tsa150	CDC28	PF00069(8|295)	No	NA
1453	CSNK1D	KC1D_HUMAN	81092@E12	PF00069(9|246)	YBR160W	tsa150	CDC28	PF00069(8|295)	No	NA
1453	CSNK1D	KC1D_HUMAN	81077@E03	PF00069(9|246)	YPL204W	tsa1196	HRR25	PF00069(9|264)	No	NA
1453	CSNK1D	KC1D_HUMAN	81092@E12	PF00069(9|246)	YPL204W	tsa1196	HRR25	PF00069(9|264)	No	NA
1453	CSNK1D	KC1D_HUMAN	81077@E03	PF00069(9|246)	YPL209C	tsa165	IPL1	PF00069(104|355)	No	NA
1453	CSNK1D	KC1D_HUMAN	81092@E12	PF00069(9|246)	YPL209C	tsa165	IPL1	PF00069(104|355)	No	NA
1453	CSNK1D	KC1D_HUMAN	81077@E03	PF00069(9|246)	YDL108W	tsa109	KIN28	PF00069(7|290)	No	NA
1453	CSNK1D	KC1D_HUMAN	81092@E12	PF00069(9|246)	YDL108W	tsa109	KIN28	PF00069(7|290)	No	NA
1453	CSNK1D	KC1D_HUMAN	81077@E03	PF00069(9|246)	YDL028C	tsa167	MPS1	PF00069(440|715)	No	NA
1453	CSNK1D	KC1D_HUMAN	81092@E12	PF00069(9|246)	YDL028C	tsa167	MPS1	PF00069(440|715)	No	NA
1453	CSNK1D	KC1D_HUMAN	81077@E03	PF00069(9|246)	YPR161C	tsa1028	SGV1	PF00069(60|366)	No	NA
1453	CSNK1D	KC1D_HUMAN	81092@E12	PF00069(9|246)	YPR161C	tsa1028	SGV1	PF00069(60|366)	No	NA
1454	CSNK1E	KC1E_HUMAN	81077@H06	PF00069(9|244)	YFL029C	tsa650	CAK1	PF00069(24|364)	No	NA
1454	CSNK1E	KC1E_HUMAN	81077@H06	PF00069(9|244)	YAR019C	tsa821	CDC15	PF00069(25|272)	No	NA
1454	CSNK1E	KC1E_HUMAN	81077@H06	PF00069(9|244)	YBR160W	tsa150	CDC28	PF00069(8|295)	No	NA
1454	CSNK1E	KC1E_HUMAN	81077@H06	PF00069(9|244)	YPL204W	tsa1196	HRR25	PF00069(9|264)	No	NA
1454	CSNK1E	KC1E_HUMAN	81077@H06	PF00069(9|244)	YPL209C	tsa165	IPL1	PF00069(104|355)	No	NA
1454	CSNK1E	KC1E_HUMAN	81077@H06	PF00069(9|244)	YDL108W	tsa109	KIN28	PF00069(7|290)	No	NA
1454	CSNK1E	KC1E_HUMAN	81077@H06	PF00069(9|244)	YDL028C	tsa167	MPS1	PF00069(440|715)	No	NA
1454	CSNK1E	KC1E_HUMAN	81077@H06	PF00069(9|244)	YPR161C	tsa1028	SGV1	PF00069(60|366)	No	NA
23283	CSTF2T	CSTFT_HUMAN	81107@D10	PF00076(18|88),PF14304(570|613),PF14327(112|192)	YDL209C	tsa1052	CWC2	PF00076(157|204)	No	NA
23283	CSTF2T	CSTFT_HUMAN	81107@D10	PF00076(18|88),PF14304(570|613),PF14327(112|192)	YOL123W	tsa858	HRP1	PF00076(162|228),PF00076(245|313)	No	NA
23283	CSTF2T	CSTFT_HUMAN	81107@D10	PF00076(18|88),PF14304(570|613),PF14327(112|192)	YOR319W	tsa2579	HSH49	PF00076(11|74),PF00076(110|178)	No	NA
23283	CSTF2T	CSTFT_HUMAN	81107@D10	PF00076(18|88),PF14304(570|613),PF14327(112|192)	YPL190C	tsa861	NAB3	PF00076(332|388)	No	NA
23283	CSTF2T	CSTFT_HUMAN	81107@D10	PF00076(18|88),PF14304(570|613),PF14327(112|192)	YNL110C	tsa2344	NOP15	PF00076(93|162)	No	NA
23283	CSTF2T	CSTFT_HUMAN	81107@D10	PF00076(18|88),PF14304(570|613),PF14327(112|192)	YNL251C	tsa2429	NRD1	PF00076(341|396)	No	NA
23283	CSTF2T	CSTFT_HUMAN	81107@D10	PF00076(18|88),PF14304(570|613),PF14327(112|192)	YDR381W	tsa1541	YRA1	PF00076(82|146)	No	NA
23283	CSTF2T	CSTFT_HUMAN	81107@D10	PF00076(18|88),PF14304(570|613),PF14327(112|192)	YGR156W	NA	PTI1	PF14327(173|257)	No	NA
1584	CYP11B1	C11B1_HUMAN	81105@H09	PF00067(42|489)	YHR007C	tsa14	ERG11	PF00067(57|520)	No	NA
1586	CYP17A1	CP17A_HUMAN	81136@F02	PF00067(28|492)	YHR007C	tsa14	ERG11	PF00067(57|520)	No	NA
1543	CYP1A1	CP1A1_HUMAN	81095@E01	PF00067(40|491)	YHR007C	tsa14	ERG11	PF00067(57|520)	No	NA
56603	CYP26B1	CP26B_HUMAN	81103@G11	PF00067(73|466)	YHR007C	tsa14	ERG11	PF00067(57|520)	No	NA
1594	CYP27B1	CP27B_HUMAN	81103@F10	PF00067(59|504)	YHR007C	tsa14	ERG11	PF00067(57|520)	No	NA
1548	CYP2A6	CP2A6_HUMAN	81088@E07	PF00067(34|490)	YHR007C	tsa14	ERG11	PF00067(57|520)	No	NA
873	CYP2A6	CBR1_HUMAN	81049@F08	PF00106(7|146)	YBR265W	tsa543	TSC10	PF00106(9|198)	No	NA
1555	CYP2B6	CP2B6_HUMAN	81125@B07	PF00067(31|487)	YHR007C	tsa14	ERG11	PF00067(57|520)	No	NA
1562	CYP2C18	CP2CI_HUMAN	81079@H01	PF00067(30|487)	YHR007C	tsa14	ERG11	PF00067(57|520)	No	NA
1559	CYP2C9	CP2C9_HUMAN	81024@E04	PF00067(30|487)	YHR007C	tsa14	ERG11	PF00067(57|520)	No	NA
1559	CYP2C9	CP2C9_HUMAN	81088@B07	PF00067(30|487)	YHR007C	tsa14	ERG11	PF00067(57|520)	No	NA
1571	CYP2E1	CP2E1_HUMAN	81094@G08	PF00067(33|489)	YHR007C	tsa14	ERG11	PF00067(57|520)	No	NA
1573	CYP2J2	CP2J2_HUMAN	81103@G08	PF00067(44|497)	YHR007C	tsa14	ERG11	PF00067(57|520)	No	NA
54905	CYP2W1	CP2W1_HUMAN	81078@H05	PF00067(32|483)	YHR007C	tsa14	ERG11	PF00067(57|520)	No	NA
1576	CYP3A4	CP3A4_HUMAN	81079@A02	PF00067(39|492)	YHR007C	tsa14	ERG11	PF00067(57|520)	No	NA
64816	CYP3A43	CP343_HUMAN	81081@C02	PF00067(39|493)	YHR007C	tsa14	ERG11	PF00067(57|520)	No	NA
1577	CYP3A5	CP3A5_HUMAN	81094@B01	PF00067(39|492)	YHR007C	tsa14	ERG11	PF00067(57|520)	No	NA
1551	CYP3A7	CP3A7_HUMAN	81103@B10	PF00067(39|492)	YHR007C	tsa14	ERG11	PF00067(57|520)	No	NA
1580	CYP4B1	CP4B1_HUMAN	81089@E07	PF00067(47|497)	YHR007C	tsa14	ERG11	PF00067(57|520)	No	NA
66002	CYP4F12	CP4FC_HUMAN	81096@A04	PF00067(52|504)	YHR007C	tsa14	ERG11	PF00067(57|520)	No	NA
8529	CYP4F2	CP4F2_HUMAN	81126@A02	PF00067(52|506)	YHR007C	tsa14	ERG11	PF00067(57|520)	No	NA
285440	CYP4V2	CP4V2_HUMAN	81096@G04	PF00067(52|513)	YHR007C	tsa14	ERG11	PF00067(57|520)	No	NA
9420	CYP7B1	CP7B1_HUMAN	81125@D10	PF00067(47|486)	YHR007C	tsa14	ERG11	PF00067(57|520)	No	NA
153090	DAB2IP	DAB2P_HUMAN	81131@E07	PF00168(215|283),PF00616(392|563),PF12004(646|1159)	YNL152W	tsa2389	INN1	PF00168(13|94)	No	NA
153090	DAB2IP	DAB2P_HUMAN	81131@E07	PF00168(215|283),PF00616(392|563),PF12004(646|1159)	YBR140C	tsa1331	IRA1	PF00616(1730|1898)	No	NA
1612	DAPK1	DAPK1_HUMAN	81021@F01	PF00023(511|542),PF00069(13|275),PF00531(1312|1393),PF12796(418|508),PF12796(548|637),PF13637(345|399)	YFL029C	tsa650	CAK1	PF00069(24|364)	No	NA
1612	DAPK1	DAPK1_HUMAN	81021@F01	PF00023(511|542),PF00069(13|275),PF00531(1312|1393),PF12796(418|508),PF12796(548|637),PF13637(345|399)	YAR019C	tsa821	CDC15	PF00069(25|272)	No	NA
1612	DAPK1	DAPK1_HUMAN	81021@F01	PF00023(511|542),PF00069(13|275),PF00531(1312|1393),PF12796(418|508),PF12796(548|637),PF13637(345|399)	YBR160W	tsa150	CDC28	PF00069(8|295)	No	NA
1612	DAPK1	DAPK1_HUMAN	81021@F01	PF00023(511|542),PF00069(13|275),PF00531(1312|1393),PF12796(418|508),PF12796(548|637),PF13637(345|399)	YPL204W	tsa1196	HRR25	PF00069(9|264)	No	NA
1612	DAPK1	DAPK1_HUMAN	81021@F01	PF00023(511|542),PF00069(13|275),PF00531(1312|1393),PF12796(418|508),PF12796(548|637),PF13637(345|399)	YPL209C	tsa165	IPL1	PF00069(104|355)	No	NA
1612	DAPK1	DAPK1_HUMAN	81021@F01	PF00023(511|542),PF00069(13|275),PF00531(1312|1393),PF12796(418|508),PF12796(548|637),PF13637(345|399)	YDL108W	tsa109	KIN28	PF00069(7|290)	No	NA
1612	DAPK1	DAPK1_HUMAN	81021@F01	PF00023(511|542),PF00069(13|275),PF00531(1312|1393),PF12796(418|508),PF12796(548|637),PF13637(345|399)	YDL028C	tsa167	MPS1	PF00069(440|715)	No	NA
1612	DAPK1	DAPK1_HUMAN	81021@F01	PF00023(511|542),PF00069(13|275),PF00531(1312|1393),PF12796(418|508),PF12796(548|637),PF13637(345|399)	YPR161C	tsa1028	SGV1	PF00069(60|366)	No	NA
57055	DAZ2	DAZ2_HUMAN	81097@D12	PF00076(42|98)	YDL209C	tsa1052	CWC2	PF00076(157|204)	No	NA
57055	DAZ2	DAZ2_HUMAN	81097@D12	PF00076(42|98)	YPL190C	tsa861	NAB3	PF00076(332|388)	No	NA
57055	DAZ2	DAZ2_HUMAN	81097@D12	PF00076(42|98)	YNL110C	tsa2344	NOP15	PF00076(93|162)	No	NA
57055	DAZ2	DAZ2_HUMAN	81097@D12	PF00076(42|98)	YNL251C	tsa2429	NRD1	PF00076(341|396)	No	NA
57055	DAZ2	DAZ2_HUMAN	81097@D12	PF00076(42|98)	YDR381W	tsa1541	YRA1	PF00076(82|146)	No	NA
1643	DDB2	DDB2_HUMAN	81078@F05	PF00400(233|271)	YPL126W	tsa2622	NAN1	PF00400(292|324)	No	NA
1643	DDB2	DDB2_HUMAN	81078@F05	PF00400(233|271)	YNR026C	tsa60	SEC12	PF00400(306|335)	No	NA
1650	DDOST	OST48_HUMAN	81085@B06	PF03345(47|454)	YEL002C	tsa581	WBP1	PF03345(26|430)	No	25999509
10049	DNAJB6	DNJB6_HUMAN	81055@H10	PF00226(3|66)	YLR008C	tsa501	PAM18	PF00226(115|162)	No	NA
131118	DNAJC19	TIM14_HUMAN	81008@B11	PF00226(66|114)	YLR008C	tsa501	PAM18	PF00226(115|162)	No	NA
80331	DNAJC5	DNJC5_HUMAN	81121@A08	PF00226(16|77)	YLR008C	tsa501	PAM18	PF00226(115|162)	No	NA
9829	DNAJC6	AUXI_HUMAN	81019@G06	PF00226(861|908),PF10409(227|363)	YLR008C	tsa501	PAM18	PF00226(115|162)	No	NA
373863	DND1	DND1_HUMAN	81066@C11	PF00076(60|123),PF14709(254|332)	YDL209C	tsa1052	CWC2	PF00076(157|204)	No	NA
373863	DND1	DND1_HUMAN	81066@C11	PF00076(60|123),PF14709(254|332)	YPL190C	tsa861	NAB3	PF00076(332|388)	No	NA
373863	DND1	DND1_HUMAN	81066@C11	PF00076(60|123),PF14709(254|332)	YNL110C	tsa2344	NOP15	PF00076(93|162)	No	NA
373863	DND1	DND1_HUMAN	81066@C11	PF00076(60|123),PF14709(254|332)	YNL251C	tsa2429	NRD1	PF00076(341|396)	No	NA
373863	DND1	DND1_HUMAN	81066@C11	PF00076(60|123),PF14709(254|332)	YDR381W	tsa1541	YRA1	PF00076(82|146)	No	NA
1798	DPAGT1	GPT_HUMAN	81076@E09	PF00953(99|270)	YBR243C	tsa1344	ALG7	PF00953(131|305)	No	25999509
161582	DYX1C1	DYXC1_HUMAN	81073@G04	PF00515(367|399),PF04969(7|77),PF13414(289|353)	YBR155W	tsa1335	CNS1	PF13414(82|152)	No	NA
161582	DYX1C1	DYXC1_HUMAN	81073@G04	PF00515(367|399),PF04969(7|77),PF13414(289|353)	YNL313C	tsa2449	EMW1	PF13414(638|701)	No	NA
1967	EIF2B1	EI2BA_HUMAN	81068@D11	PF01008(16|293)	YLR291C	tsa1149	GCD7	PF01008(33|358)	No	NA
8892	EIF2B2	EI2BB_HUMAN	81065@B12	PF01008(29|333)	YLR291C	tsa1149	GCD7	PF01008(33|358)	No	25999509
8892	EIF2B2	EI2BB_HUMAN	81065@E03	PF01008(29|333)	YLR291C	tsa1149	GCD7	PF01008(33|358)	No	25999509
8890	EIF2B4	EI2BD_HUMAN	81089@C02	PF01008(219|508)	YLR291C	tsa1149	GCD7	PF01008(33|358)	No	NA
1993	ELAVL2	ELAV2_HUMAN	81064@E12	PF00076(41|111),PF00076(127|193),PF00076(278|347)	YDL209C	tsa1052	CWC2	PF00076(157|204)	No	NA
1993	ELAVL2	ELAV2_HUMAN	81064@E12	PF00076(41|111),PF00076(127|193),PF00076(278|347)	YPL190C	tsa861	NAB3	PF00076(332|388)	No	NA
1993	ELAVL2	ELAV2_HUMAN	81064@E12	PF00076(41|111),PF00076(127|193),PF00076(278|347)	YNL110C	tsa2344	NOP15	PF00076(93|162)	No	NA
1993	ELAVL2	ELAV2_HUMAN	81064@E12	PF00076(41|111),PF00076(127|193),PF00076(278|347)	YNL251C	tsa2429	NRD1	PF00076(341|396)	No	NA
1993	ELAVL2	ELAV2_HUMAN	81064@E12	PF00076(41|111),PF00076(127|193),PF00076(278|347)	YDR381W	tsa1541	YRA1	PF00076(82|146)	No	NA
55250	ELP2	ELP2_HUMAN	81016@C10	PF00400(50|91),PF00400(200|237),PF00400(276|319),PF00400(378|415),PF00400(604|642),PF00400(666|696)	YDR267C	tsa1502	CIA1	PF00400(16|38),PF00400(55|85),PF00400(99|135),PF00400(144|181),PF00400(187|227),PF00400(296|325)	No	NA
55250	ELP2	ELP2_HUMAN	81016@C10	PF00400(50|91),PF00400(200|237),PF00400(276|319),PF00400(378|415),PF00400(604|642),PF00400(666|696)	YNL006W	tsa466	LST8	PF00400(4|18),PF00400(66|103),PF00400(113|144),PF00400(198|235),PF00400(241|278)	No	NA
55250	ELP2	ELP2_HUMAN	81016@C10	PF00400(50|91),PF00400(200|237),PF00400(276|319),PF00400(378|415),PF00400(604|642),PF00400(666|696)	YKL021C	tsa1046	MAK11	PF00400(99|132),PF00400(137|188),PF00400(193|231),PF00400(349|384)	No	NA
55250	ELP2	ELP2_HUMAN	81016@C10	PF00400(50|91),PF00400(200|237),PF00400(276|319),PF00400(378|415),PF00400(604|642),PF00400(666|696)	YPL126W	tsa2622	NAN1	PF00400(292|324)	No	NA
55250	ELP2	ELP2_HUMAN	81016@C10	PF00400(50|91),PF00400(200|237),PF00400(276|319),PF00400(378|415),PF00400(604|642),PF00400(666|696)	YNL317W	tsa2459	PFS2	PF00400(131|162),PF00400(173|205),PF00400(210|247),PF00400(343|377)	No	NA
55250	ELP2	ELP2_HUMAN	81016@C10	PF00400(50|91),PF00400(200|237),PF00400(276|319),PF00400(378|415),PF00400(604|642),PF00400(666|696)	YPR178W	tsa500	PRP4	PF00400(211|244),PF00400(259|293),PF00400(304|335),PF00400(341|377),PF00400(390|423),PF00400(431|465)	No	NA
55250	ELP2	ELP2_HUMAN	81016@C10	PF00400(50|91),PF00400(200|237),PF00400(276|319),PF00400(378|415),PF00400(604|642),PF00400(666|696)	YLR208W	tsa52	SEC13	PF00400(15|36),PF00400(45|83),PF00400(90|127),PF00400(140|186),PF00400(198|234)	No	NA
60412	EXOC4	EXOC4_HUMAN	81087@G10	PF04048(34|144)	YPR055W	tsa122	SEC8	PF04048(34|174)	No	NA
149371	EXOC8	EXOC8_HUMAN	81014@F10	PF08700(17|101)	YBR102C	tsa24	EXO84	PF08700(178|260)	No	NA
23291	FBXW11	FBW1B_HUMAN	81096@B11	PF00400(239|266),PF00400(271|306),PF00400(310|346),PF00400(357|389),PF00400(394|429),PF00400(434|469),PF00400(484|518),PF12125(77|116),PF12937(130|167)	YGL116W	tsa898	CDC20	PF00400(378|413),PF00400(424|458),PF00400(520|552)	No	NA
23291	FBXW11	FBW1B_HUMAN	81096@B11	PF00400(239|266),PF00400(271|306),PF00400(310|346),PF00400(357|389),PF00400(394|429),PF00400(434|469),PF00400(484|518),PF12125(77|116),PF12937(130|167)	YPL126W	tsa2622	NAN1	PF00400(292|324)	No	NA
23291	FBXW11	FBW1B_HUMAN	81096@B11	PF00400(239|266),PF00400(271|306),PF00400(310|346),PF00400(357|389),PF00400(394|429),PF00400(434|469),PF00400(484|518),PF12125(77|116),PF12937(130|167)	YNR026C	tsa60	SEC12	PF00400(306|335)	No	NA
23291	FBXW11	FBW1B_HUMAN	81096@B11	PF00400(239|266),PF00400(271|306),PF00400(310|346),PF00400(357|389),PF00400(394|429),PF00400(434|469),PF00400(484|518),PF12125(77|116),PF12937(130|167)	YKL018W	tsa893	SWD2	PF00400(28|54),PF00400(106|141)	No	NA
55294	FBXW7	FBXW7_HUMAN	81014@A04	PF00400(381|407),PF00400(411|447),PF00400(451|487),PF00400(491|527),PF00400(532|567),PF00400(571|607),PF00400(623|650),PF04147(37|141),PF12937(281|325)	YGL116W	tsa898	CDC20	PF00400(378|413),PF00400(424|458),PF00400(520|552)	No	NA
55294	FBXW7	FBXW7_HUMAN	81014@A04	PF00400(381|407),PF00400(411|447),PF00400(451|487),PF00400(491|527),PF00400(532|567),PF00400(571|607),PF00400(623|650),PF04147(37|141),PF12937(281|325)	YDR267C	tsa1502	CIA1	PF00400(16|38),PF00400(55|85),PF00400(99|135),PF00400(144|181),PF00400(187|227),PF00400(296|325)	No	NA
55294	FBXW7	FBXW7_HUMAN	81014@A04	PF00400(381|407),PF00400(411|447),PF00400(451|487),PF00400(491|527),PF00400(532|567),PF00400(571|607),PF00400(623|650),PF04147(37|141),PF12937(281|325)	YNL006W	tsa466	LST8	PF00400(4|18),PF00400(66|103),PF00400(113|144),PF00400(198|235),PF00400(241|278)	No	NA
55294	FBXW7	FBXW7_HUMAN	81014@A04	PF00400(381|407),PF00400(411|447),PF00400(451|487),PF00400(491|527),PF00400(532|567),PF00400(571|607),PF00400(623|650),PF04147(37|141),PF12937(281|325)	YKL021C	tsa1046	MAK11	PF00400(99|132),PF00400(137|188),PF00400(193|231),PF00400(349|384)	No	NA
55294	FBXW7	FBXW7_HUMAN	81014@A04	PF00400(381|407),PF00400(411|447),PF00400(451|487),PF00400(491|527),PF00400(532|567),PF00400(571|607),PF00400(623|650),PF04147(37|141),PF12937(281|325)	YPL126W	tsa2622	NAN1	PF00400(292|324)	No	NA
55294	FBXW7	FBXW7_HUMAN	81014@A04	PF00400(381|407),PF00400(411|447),PF00400(451|487),PF00400(491|527),PF00400(532|567),PF00400(571|607),PF00400(623|650),PF04147(37|141),PF12937(281|325)	YNL317W	tsa2459	PFS2	PF00400(131|162),PF00400(173|205),PF00400(210|247),PF00400(343|377)	No	NA
55294	FBXW7	FBXW7_HUMAN	81014@A04	PF00400(381|407),PF00400(411|447),PF00400(451|487),PF00400(491|527),PF00400(532|567),PF00400(571|607),PF00400(623|650),PF04147(37|141),PF12937(281|325)	YPR178W	tsa500	PRP4	PF00400(211|244),PF00400(259|293),PF00400(304|335),PF00400(341|377),PF00400(390|423),PF00400(431|465)	No	NA
55294	FBXW7	FBXW7_HUMAN	81014@A04	PF00400(381|407),PF00400(411|447),PF00400(451|487),PF00400(491|527),PF00400(532|567),PF00400(571|607),PF00400(623|650),PF04147(37|141),PF12937(281|325)	YNR026C	tsa60	SEC12	PF00400(306|335)	No	NA
55294	FBXW7	FBXW7_HUMAN	81014@A04	PF00400(381|407),PF00400(411|447),PF00400(451|487),PF00400(491|527),PF00400(532|567),PF00400(571|607),PF00400(623|650),PF04147(37|141),PF12937(281|325)	YLR208W	tsa52	SEC13	PF00400(15|36),PF00400(45|83),PF00400(90|127),PF00400(140|186),PF00400(198|234)	No	NA
55294	FBXW7	FBXW7_HUMAN	81014@A04	PF00400(381|407),PF00400(411|447),PF00400(451|487),PF00400(491|527),PF00400(532|567),PF00400(571|607),PF00400(623|650),PF04147(37|141),PF12937(281|325)	YKL018W	tsa893	SWD2	PF00400(28|54),PF00400(106|141)	No	NA
26509	FER1L3	MYOF_HUMAN	81128@H01	PF00168(2|85),PF00168(202|280),PF00168(362|457),PF00168(1141|1229),PF00168(1556|1637),PF08150(768|843),PF08151(282|353),PF08165(677|741)	YNL152W	tsa2389	INN1	PF00168(13|94)	No	NA
8468	FKBP6	FKBP6_HUMAN	81055@C01	PF00254(53|140),PF13414(170|249)	YBR155W	tsa1335	CNS1	PF13414(82|152)	No	NA
8468	FKBP6	FKBP6_HUMAN	81055@C01	PF00254(53|140),PF13414(170|249)	YNL313C	tsa2449	EMW1	PF13414(638|701)	No	NA
63943	FKBPL	FKBPL_HUMAN	81065@A03	PF00515(287|319),PF13414(209|283)	YBR155W	tsa1335	CNS1	PF13414(82|152)	No	NA
63943	FKBPL	FKBPL_HUMAN	81065@A03	PF00515(287|319),PF13414(209|283)	YNL313C	tsa2449	EMW1	PF13414(638|701)	No	NA
2395	FXN	FRDA_HUMAN	81045@G01	PF01491(91|200)	YDL120W	tsa1440	YFH1	PF01491(71|172)	No	NA
4616	GADD45B	GA45B_HUMAN	81013@B07	PF01248(22|120)	YGL030W	tsa1714	RPL30	PF01248(9|101)	No	NA
4616	GADD45B	GA45B_HUMAN	81013@B07	PF01248(22|120)	YEL026W	tsa810	SNU13	PF01248(19|110)	No	NA
79695	GALNT12	GLT12_HUMAN	81048@B01	PF00535(139|322),PF00652(447|574)	YPR183W	tsa330	DPM1	PF00535(6|169)	No	NA
2591	GALNT3	GALT3_HUMAN	81022@E07	PF00535(188|374),PF00652(506|627)	YPR183W	tsa330	DPM1	PF00535(6|169)	No	NA
2591	GALNT3	GALT3_HUMAN	81100@G05	PF00535(188|374),PF00652(506|627)	YPR183W	tsa330	DPM1	PF00535(6|169)	No	NA
50614	GALNT9	GALT9_HUMAN	81046@E01	PF00535(154|295),PF00652(465|592),PF02709(321|377)	YPR183W	tsa330	DPM1	PF00535(6|169)	No	NA
168391	GALNTL5	GLTL5_HUMAN	81084@C07	PF00535(137|318)	YPR183W	tsa330	DPM1	PF00535(6|169)	No	NA
1544	GAP43	CP1A2_HUMAN	81126@C01	PF00067(42|492)	YHR007C	tsa14	ERG11	PF00067(57|520)	No	NA
2671	GFER	ALR_HUMAN	81032@E11	PF04777(105|196)	YGR029W	tsa1789	ERV1	PF04777(92|184)	No	25999509
2733	GLE1	GLE1_HUMAN	81111@E09	PF07817(399|651)	YDL207W	tsa919	GLE1	PF07817(256|501)	No	NA
54584	GNB1L	GNB1L_HUMAN	81062@B01	PF00400(286|322)	YPL126W	tsa2622	NAN1	PF00400(292|324)	No	NA
10681	GNB5	GBB5_HUMAN	81070@H07	PF00400(98|133),PF00400(193|223),PF00400(227|267),PF00400(271|309),PF00400(359|394)	YNL006W	tsa466	LST8	PF00400(4|18),PF00400(66|103),PF00400(113|144),PF00400(198|235),PF00400(241|278)	No	NA
10681	GNB5	GBB5_HUMAN	81009@F02	PF00400(98|133),PF00400(193|223),PF00400(227|267),PF00400(271|309),PF00400(359|394)	YNL006W	tsa466	LST8	PF00400(4|18),PF00400(66|103),PF00400(113|144),PF00400(198|235),PF00400(241|278)	No	NA
10681	GNB5	GBB5_HUMAN	81070@H07	PF00400(98|133),PF00400(193|223),PF00400(227|267),PF00400(271|309),PF00400(359|394)	YKL021C	tsa1046	MAK11	PF00400(99|132),PF00400(137|188),PF00400(193|231),PF00400(349|384)	No	NA
10681	GNB5	GBB5_HUMAN	81009@F02	PF00400(98|133),PF00400(193|223),PF00400(227|267),PF00400(271|309),PF00400(359|394)	YKL021C	tsa1046	MAK11	PF00400(99|132),PF00400(137|188),PF00400(193|231),PF00400(349|384)	No	NA
10681	GNB5	GBB5_HUMAN	81070@H07	PF00400(98|133),PF00400(193|223),PF00400(227|267),PF00400(271|309),PF00400(359|394)	YPL126W	tsa2622	NAN1	PF00400(292|324)	No	NA
10681	GNB5	GBB5_HUMAN	81009@F02	PF00400(98|133),PF00400(193|223),PF00400(227|267),PF00400(271|309),PF00400(359|394)	YPL126W	tsa2622	NAN1	PF00400(292|324)	No	NA
10681	GNB5	GBB5_HUMAN	81070@H07	PF00400(98|133),PF00400(193|223),PF00400(227|267),PF00400(271|309),PF00400(359|394)	YNL317W	tsa2459	PFS2	PF00400(131|162),PF00400(173|205),PF00400(210|247),PF00400(343|377)	No	NA
10681	GNB5	GBB5_HUMAN	81009@F02	PF00400(98|133),PF00400(193|223),PF00400(227|267),PF00400(271|309),PF00400(359|394)	YNL317W	tsa2459	PFS2	PF00400(131|162),PF00400(173|205),PF00400(210|247),PF00400(343|377)	No	NA
10681	GNB5	GBB5_HUMAN	81070@H07	PF00400(98|133),PF00400(193|223),PF00400(227|267),PF00400(271|309),PF00400(359|394)	YNR026C	tsa60	SEC12	PF00400(306|335)	No	NA
10681	GNB5	GBB5_HUMAN	81009@F02	PF00400(98|133),PF00400(193|223),PF00400(227|267),PF00400(271|309),PF00400(359|394)	YNR026C	tsa60	SEC12	PF00400(306|335)	No	NA
10681	GNB5	GBB5_HUMAN	81070@H07	PF00400(98|133),PF00400(193|223),PF00400(227|267),PF00400(271|309),PF00400(359|394)	YLR208W	tsa52	SEC13	PF00400(15|36),PF00400(45|83),PF00400(90|127),PF00400(140|186),PF00400(198|234)	No	NA
10681	GNB5	GBB5_HUMAN	81009@F02	PF00400(98|133),PF00400(193|223),PF00400(227|267),PF00400(271|309),PF00400(359|394)	YLR208W	tsa52	SEC13	PF00400(15|36),PF00400(45|83),PF00400(90|127),PF00400(140|186),PF00400(198|234)	No	NA
2805	GOT1	AATC_HUMAN	81077@D08	PF00155(32|405)	YMR296C	tsa600	LCB1	PF00155(145|545)	No	NA
2805	GOT1	AATC_HUMAN	81077@D08	PF00155(32|405)	YDR062W	tsa575	LCB2	PF00155(156|515)	No	NA
2873	GPS1	CSN1_HUMAN	81136@D09	PF01399(324|426),PF10602(127|308)	YPR108W	tsa1037	RPN7	PF01399(288|391),PF10602(95|269)	No	NA
2868	GRK4	GRK4_HUMAN	81099@E10	PF00069(189|447),PF00615(53|171)	YFL029C	tsa650	CAK1	PF00069(24|364)	No	NA
2868	GRK4	GRK4_HUMAN	81099@E10	PF00069(189|447),PF00615(53|171)	YAR019C	tsa821	CDC15	PF00069(25|272)	No	NA
2868	GRK4	GRK4_HUMAN	81099@E10	PF00069(189|447),PF00615(53|171)	YBR160W	tsa150	CDC28	PF00069(8|295)	No	NA
2868	GRK4	GRK4_HUMAN	81099@E10	PF00069(189|447),PF00615(53|171)	YPL204W	tsa1196	HRR25	PF00069(9|264)	No	NA
2868	GRK4	GRK4_HUMAN	81099@E10	PF00069(189|447),PF00615(53|171)	YPL209C	tsa165	IPL1	PF00069(104|355)	No	NA
2868	GRK4	GRK4_HUMAN	81099@E10	PF00069(189|447),PF00615(53|171)	YDL028C	tsa167	MPS1	PF00069(440|715)	No	NA
2868	GRK4	GRK4_HUMAN	81099@E10	PF00069(189|447),PF00615(53|171)	YPR161C	tsa1028	SGV1	PF00069(60|366)	No	NA
158983	H2BFWT	H2BWT_HUMAN	81026@A04	PF00125(78|144)	YDR224C	tsa1501	HTB1	PF00125(37|104)	No	NA
11035	HCN4	RIPK3_HUMAN	81079@B08	PF00069(22|280),PF12721(417|469)	YFL029C	tsa650	CAK1	PF00069(24|364)	No	NA
11035	HCN4	RIPK3_HUMAN	81079@B08	PF00069(22|280),PF12721(417|469)	YAR019C	tsa821	CDC15	PF00069(25|272)	No	NA
11035	HCN4	RIPK3_HUMAN	81079@B08	PF00069(22|280),PF12721(417|469)	YBR160W	tsa150	CDC28	PF00069(8|295)	No	NA
11035	HCN4	RIPK3_HUMAN	81079@B08	PF00069(22|280),PF12721(417|469)	YPL204W	tsa1196	HRR25	PF00069(9|264)	No	NA
11035	HCN4	RIPK3_HUMAN	81079@B08	PF00069(22|280),PF12721(417|469)	YPL209C	tsa165	IPL1	PF00069(104|355)	No	NA
11035	HCN4	RIPK3_HUMAN	81079@B08	PF00069(22|280),PF12721(417|469)	YDL108W	tsa109	KIN28	PF00069(7|290)	No	NA
11035	HCN4	RIPK3_HUMAN	81079@B08	PF00069(22|280),PF12721(417|469)	YDL028C	tsa167	MPS1	PF00069(440|715)	No	NA
11035	HCN4	RIPK3_HUMAN	81079@B08	PF00069(22|280),PF12721(417|469)	YPR161C	tsa1028	SGV1	PF00069(60|366)	No	NA
3248	HPGD	PGDH_HUMAN	81058@B05	PF00106(6|166)	YBR265W	tsa543	TSC10	PF00106(9|198)	No	NA
3290	HSD11B1	DHI1_HUMAN	81051@G05	PF00106(36|201)	YBR265W	tsa543	TSC10	PF00106(9|198)	No	NA
3292	HSD17B1	DHB1_HUMAN	81120@E04	PF00106(5|172)	YBR265W	tsa543	TSC10	PF00106(9|198)	No	NA
3028	HSD17B10	HCD2_HUMAN	81041@H06	PF00106(12|184)	YBR265W	tsa543	TSC10	PF00106(9|198)	No	NA
3028	HSD17B10	HCD2_HUMAN	81042@D09	PF00106(12|184)	YBR265W	tsa543	TSC10	PF00106(9|198)	No	NA
3294	HSD17B2	DHB2_HUMAN	81074@A01	PF00106(83|250)	YBR265W	tsa543	TSC10	PF00106(9|198)	No	NA
3293	HSD17B3	DHB3_HUMAN	81091@C05	PF00106(50|216)	YBR265W	tsa543	TSC10	PF00106(9|198)	No	NA
3295	HSD17B4	DHB4_HUMAN	81015@B01	PF00106(11|182),PF01575(484|600),PF02036(628|731),PF13452(327|444)	YBR265W	tsa543	TSC10	PF00106(9|198)	No	NA
3295	HSD17B4	DHB4_HUMAN	81015@B02	PF00106(11|182),PF01575(484|600),PF02036(628|731),PF13452(327|444)	YBR265W	tsa543	TSC10	PF00106(9|198)	No	NA
86614	HSFY1	HSFY1_HUMAN	81057@E06	PF00447(80|195)	YGL073W	tsa423	HSF1	PF00447(174|277)	No	NA
86614	HSFY1	HSFY1_HUMAN	81092@E02	PF00447(80|195)	YGL073W	tsa423	HSF1	PF00447(174|277)	No	NA
3303	HSPA1B	HSP71_HUMAN	81108@F02	PF00012(6|612)	YJL034W	tsa210	KAR2	PF00012(52|654)	No	NA
3303	HSPA1B	HSP71_HUMAN	81108@F02	PF00012(6|612)	YJR045C	tsa328	SSC1	PF00012(32|633)	No	NA
3312	HSPA8	HSP7C_HUMAN	81100@F07	PF00012(6|612)	YJL034W	tsa210	KAR2	PF00012(52|654)	No	NA
3312	HSPA8	HSP7C_HUMAN	81109@E01	PF00012(6|612)	YJL034W	tsa210	KAR2	PF00012(52|654)	No	NA
3312	HSPA8	HSP7C_HUMAN	81100@F07	PF00012(6|612)	YJR045C	tsa328	SSC1	PF00012(32|633)	No	NA
3312	HSPA8	HSP7C_HUMAN	81109@E01	PF00012(6|612)	YJR045C	tsa328	SSC1	PF00012(32|633)	No	NA
3313	HSPA9	GRP75_HUMAN	81110@D07	PF00012(55|652)	YJL034W	tsa210	KAR2	PF00012(52|654)	No	NA
3313	HSPA9	GRP75_HUMAN	81110@D07	PF00012(55|652)	YJR045C	tsa328	SSC1	PF00012(32|633)	No	NA
3329	HSPD1	CH60_HUMAN	81105@D07	PF00118(47|548)	YDL143W	tsa729	CCT4	PF00118(31|524)	No	NA
3329	HSPD1	CH60_HUMAN	81137@D01	PF00118(47|548)	YDL143W	tsa729	CCT4	PF00118(31|524)	No	NA
3329	HSPD1	CH60_HUMAN	81105@D07	PF00118(47|548)	YJR064W	tsa1254	CCT5	PF00118(57|557)	No	NA
3329	HSPD1	CH60_HUMAN	81137@D01	PF00118(47|548)	YJR064W	tsa1254	CCT5	PF00118(57|557)	No	NA
3329	HSPD1	CH60_HUMAN	81105@D07	PF00118(47|548)	YDR188W	tsa1016	CCT6	PF00118(30|536)	No	NA
3329	HSPD1	CH60_HUMAN	81137@D01	PF00118(47|548)	YDR188W	tsa1016	CCT6	PF00118(30|536)	No	NA
3329	HSPD1	CH60_HUMAN	81105@D07	PF00118(47|548)	YJL008C	tsa1951	CCT8	PF00118(38|549)	No	NA
3329	HSPD1	CH60_HUMAN	81137@D01	PF00118(47|548)	YJL008C	tsa1951	CCT8	PF00118(38|549)	No	NA
3329	HSPD1	CH60_HUMAN	81105@D07	PF00118(47|548)	YDR212W	tsa448	TCP1	PF00118(36|547)	No	NA
3329	HSPD1	CH60_HUMAN	81137@D01	PF00118(47|548)	YDR212W	tsa448	TCP1	PF00118(36|547)	No	NA
22858	ICK	ICK_HUMAN	81051@A01	PF00069(4|284)	YFL029C	tsa650	CAK1	PF00069(24|364)	No	NA
22858	ICK	ICK_HUMAN	81051@A01	PF00069(4|284)	YAR019C	tsa821	CDC15	PF00069(25|272)	No	NA
22858	ICK	ICK_HUMAN	81051@A01	PF00069(4|284)	YBR160W	tsa150	CDC28	PF00069(8|295)	No	NA
22858	ICK	ICK_HUMAN	81051@A01	PF00069(4|284)	YPL204W	tsa1196	HRR25	PF00069(9|264)	No	NA
22858	ICK	ICK_HUMAN	81051@A01	PF00069(4|284)	YPL209C	tsa165	IPL1	PF00069(104|355)	No	NA
22858	ICK	ICK_HUMAN	81051@A01	PF00069(4|284)	YDL108W	tsa109	KIN28	PF00069(7|290)	No	NA
22858	ICK	ICK_HUMAN	81051@A01	PF00069(4|284)	YDL028C	tsa167	MPS1	PF00069(440|715)	No	NA
22858	ICK	ICK_HUMAN	81051@A01	PF00069(4|284)	YPR161C	tsa1028	SGV1	PF00069(60|366)	No	NA
55764	IFT122	IF122_HUMAN	81043@F03	PF00400(44|80)	YPL126W	tsa2622	NAN1	PF00400(292|324)	No	NA
57560	IFT80	IFT80_HUMAN	81016@G03	PF00400(221|254)	YPL126W	tsa2622	NAN1	PF00400(292|324)	No	NA
57560	IFT80	IFT80_HUMAN	81016@G03	PF00400(221|254)	YNR026C	tsa60	SEC12	PF00400(306|335)	No	NA
10644	IGF2BP2	IF2B2_HUMAN	81106@F11	PF00013(196|258),PF00013(278|338),PF00013(432|491),PF00013(512|575),PF00076(5|62),PF00076(86|148)	YDL209C	tsa1052	CWC2	PF00076(157|204)	No	NA
10644	IGF2BP2	IF2B2_HUMAN	81106@F11	PF00013(196|258),PF00013(278|338),PF00013(432|491),PF00013(512|575),PF00076(5|62),PF00076(86|148)	YPL190C	tsa861	NAB3	PF00076(332|388)	No	NA
10644	IGF2BP2	IF2B2_HUMAN	81106@F11	PF00013(196|258),PF00013(278|338),PF00013(432|491),PF00013(512|575),PF00076(5|62),PF00076(86|148)	YNL110C	tsa2344	NOP15	PF00076(93|162)	No	NA
10644	IGF2BP2	IF2B2_HUMAN	81106@F11	PF00013(196|258),PF00013(278|338),PF00013(432|491),PF00013(512|575),PF00076(5|62),PF00076(86|148)	YNL251C	tsa2429	NRD1	PF00076(341|396)	No	NA
10644	IGF2BP2	IF2B2_HUMAN	81106@F11	PF00013(196|258),PF00013(278|338),PF00013(432|491),PF00013(512|575),PF00076(5|62),PF00076(86|148)	YDR381W	tsa1541	YRA1	PF00076(82|146)	No	NA
83943	IMMP2L	IMP2L_HUMAN	81007@E04	PF00717(38|110)	YIR022W	tsa318	SEC11	PF00717(40|92)	No	NA
128239	IQGAP3	IQGA3_HUMAN	81021@B02	PF00307(39|147),PF00612(763|780),PF00612(792|810),PF00616(1009|1220),PF03836(1432|1555)	YBR140C	tsa1331	IRA1	PF00616(1730|1898)	No	NA
11213	IRAK3	IRAK3_HUMAN	81137@C03	PF00069(170|442),PF00531(27|105)	YFL029C	tsa650	CAK1	PF00069(24|364)	No	NA
11213	IRAK3	IRAK3_HUMAN	81137@C03	PF00069(170|442),PF00531(27|105)	YAR019C	tsa821	CDC15	PF00069(25|272)	No	NA
11213	IRAK3	IRAK3_HUMAN	81137@C03	PF00069(170|442),PF00531(27|105)	YBR160W	tsa150	CDC28	PF00069(8|295)	No	NA
11213	IRAK3	IRAK3_HUMAN	81137@C03	PF00069(170|442),PF00531(27|105)	YPL204W	tsa1196	HRR25	PF00069(9|264)	No	NA
11213	IRAK3	IRAK3_HUMAN	81137@C03	PF00069(170|442),PF00531(27|105)	YPL209C	tsa165	IPL1	PF00069(104|355)	No	NA
11213	IRAK3	IRAK3_HUMAN	81137@C03	PF00069(170|442),PF00531(27|105)	YDL108W	tsa109	KIN28	PF00069(7|290)	No	NA
11213	IRAK3	IRAK3_HUMAN	81137@C03	PF00069(170|442),PF00531(27|105)	YDL028C	tsa167	MPS1	PF00069(440|715)	No	NA
11213	IRAK3	IRAK3_HUMAN	81137@C03	PF00069(170|442),PF00531(27|105)	YPR161C	tsa1028	SGV1	PF00069(60|366)	No	NA
51135	IRAK4	IRAK4_HUMAN	81085@C07	PF00069(190|452)	YFL029C	tsa650	CAK1	PF00069(24|364)	No	NA
51135	IRAK4	IRAK4_HUMAN	81085@C07	PF00069(190|452)	YAR019C	tsa821	CDC15	PF00069(25|272)	No	NA
51135	IRAK4	IRAK4_HUMAN	81085@C07	PF00069(190|452)	YBR160W	tsa150	CDC28	PF00069(8|295)	No	NA
51135	IRAK4	IRAK4_HUMAN	81085@C07	PF00069(190|452)	YPL204W	tsa1196	HRR25	PF00069(9|264)	No	NA
51135	IRAK4	IRAK4_HUMAN	81085@C07	PF00069(190|452)	YPL209C	tsa165	IPL1	PF00069(104|355)	No	NA
51135	IRAK4	IRAK4_HUMAN	81085@C07	PF00069(190|452)	YDL108W	tsa109	KIN28	PF00069(7|290)	No	NA
51135	IRAK4	IRAK4_HUMAN	81085@C07	PF00069(190|452)	YDL028C	tsa167	MPS1	PF00069(440|715)	No	NA
51135	IRAK4	IRAK4_HUMAN	81085@C07	PF00069(190|452)	YPR161C	tsa1028	SGV1	PF00069(60|366)	No	NA
50618	ITSN2	ITSN2_HUMAN	81131@A12	PF00018(987|1031),PF00018(1063|1109),PF00168(1571|1651),PF00169(1445|1543),PF00621(1214|1394),PF07653(903|953),PF12763(19|91),PF12763(247|330),PF14604(764|814),PF14604(1134|1182)	YNL152W	tsa2389	INN1	PF00168(13|94)	No	NA
4616	GADD45B	GA45B_HUMAN	81013@B07	PF01248(22|120)	YDL208W	tsa1176	NHP2	PF01248(42|132)	No	NA
8942	KYNU	KYNU_HUMAN	81053@D04	PF00266(119|387)	YCL017C	tsa1366	NFS1	PF00266(100|462)	No	NA
282808	LL0XNC01-237H1.1	RB40L_HUMAN	81059@G06	PF00071(16|174),PF07525(189|223)	YLR229C	tsa26	CDC42	PF00071(5|175)	No	NA
282808	LL0XNC01-237H1.1	RB40L_HUMAN	81059@G06	PF00071(16|174),PF07525(189|223)	YPR165W	tsa2684	RHO1	PF00071(12|182)	No	NA
282808	LL0XNC01-237H1.1	RB40L_HUMAN	81059@G06	PF00071(16|174),PF07525(189|223)	YIL118W	tsa836	RHO3	PF00071(18|210)	No	NA
282808	LL0XNC01-237H1.1	RB40L_HUMAN	81059@G06	PF00071(16|174),PF07525(189|223)	YFL005W	tsa307	SEC4	PF00071(22|181)	No	NA
282808	LL0XNC01-237H1.1	RB40L_HUMAN	81059@G06	PF00071(16|174),PF07525(189|223)	YFL038C	tsa591	YPT1	PF00071(10|170)	No	NA
2521	LMX1B	FUS_HUMAN	81096@F07	PF00076(287|365),PF00641(422|453)	YDL209C	tsa1052	CWC2	PF00076(157|204)	No	NA
2521	LMX1B	FUS_HUMAN	81096@F07	PF00076(287|365),PF00641(422|453)	YPL190C	tsa861	NAB3	PF00076(332|388)	No	NA
2521	LMX1B	FUS_HUMAN	81096@F07	PF00076(287|365),PF00641(422|453)	YNL110C	tsa2344	NOP15	PF00076(93|162)	No	NA
2521	LMX1B	FUS_HUMAN	81096@F07	PF00076(287|365),PF00641(422|453)	YNL251C	tsa2429	NRD1	PF00076(341|396)	No	NA
2521	LMX1B	FUS_HUMAN	81096@F07	PF00076(287|365),PF00641(422|453)	YDR381W	tsa1541	YRA1	PF00076(82|146)	No	NA
139599	MAGEE2	MAGE2_HUMAN	81126@D02	PF01454(95|265),PF01454(318|480)	YDR288W	tsa995	NSE3	PF01454(31|270)	No	NA
4117	MAK	MAK_HUMAN	81093@C01	PF00069(4|284)	YFL029C	tsa650	CAK1	PF00069(24|364)	No	NA
4117	MAK	MAK_HUMAN	81093@C01	PF00069(4|284)	YAR019C	tsa821	CDC15	PF00069(25|272)	No	NA
4117	MAK	MAK_HUMAN	81093@C01	PF00069(4|284)	YBR160W	tsa150	CDC28	PF00069(8|295)	No	NA
4117	MAK	MAK_HUMAN	81093@C01	PF00069(4|284)	YPL204W	tsa1196	HRR25	PF00069(9|264)	No	NA
4117	MAK	MAK_HUMAN	81093@C01	PF00069(4|284)	YPL209C	tsa165	IPL1	PF00069(104|355)	No	NA
4117	MAK	MAK_HUMAN	81093@C01	PF00069(4|284)	YDL108W	tsa109	KIN28	PF00069(7|290)	No	NA
4117	MAK	MAK_HUMAN	81093@C01	PF00069(4|284)	YDL028C	tsa167	MPS1	PF00069(440|715)	No	NA
4117	MAK	MAK_HUMAN	81093@C01	PF00069(4|284)	YPR161C	tsa1028	SGV1	PF00069(60|366)	No	NA
5602	MAPK10	MK10_HUMAN	81055@D06	PF00069(64|359)	YFL029C	tsa650	CAK1	PF00069(24|364)	No	NA
5602	MAPK10	MK10_HUMAN	81069@C01	PF00069(64|359)	YFL029C	tsa650	CAK1	PF00069(24|364)	No	NA
5602	MAPK10	MK10_HUMAN	81055@D06	PF00069(64|359)	YAR019C	tsa821	CDC15	PF00069(25|272)	No	NA
5602	MAPK10	MK10_HUMAN	81069@C01	PF00069(64|359)	YAR019C	tsa821	CDC15	PF00069(25|272)	No	NA
5602	MAPK10	MK10_HUMAN	81055@D06	PF00069(64|359)	YBR160W	tsa150	CDC28	PF00069(8|295)	No	NA
5602	MAPK10	MK10_HUMAN	81069@C01	PF00069(64|359)	YBR160W	tsa150	CDC28	PF00069(8|295)	No	NA
5602	MAPK10	MK10_HUMAN	81055@D06	PF00069(64|359)	YPL204W	tsa1196	HRR25	PF00069(9|264)	No	NA
5602	MAPK10	MK10_HUMAN	81069@C01	PF00069(64|359)	YPL204W	tsa1196	HRR25	PF00069(9|264)	No	NA
5602	MAPK10	MK10_HUMAN	81055@D06	PF00069(64|359)	YPL209C	tsa165	IPL1	PF00069(104|355)	No	NA
5602	MAPK10	MK10_HUMAN	81069@C01	PF00069(64|359)	YPL209C	tsa165	IPL1	PF00069(104|355)	No	NA
5602	MAPK10	MK10_HUMAN	81055@D06	PF00069(64|359)	YDL108W	tsa109	KIN28	PF00069(7|290)	No	NA
5602	MAPK10	MK10_HUMAN	81069@C01	PF00069(64|359)	YDL108W	tsa109	KIN28	PF00069(7|290)	No	NA
5602	MAPK10	MK10_HUMAN	81055@D06	PF00069(64|359)	YDL028C	tsa167	MPS1	PF00069(440|715)	No	NA
5602	MAPK10	MK10_HUMAN	81069@C01	PF00069(64|359)	YDL028C	tsa167	MPS1	PF00069(440|715)	No	NA
5602	MAPK10	MK10_HUMAN	81055@D06	PF00069(64|359)	YPR161C	tsa1028	SGV1	PF00069(60|366)	No	NA
5602	MAPK10	MK10_HUMAN	81069@C01	PF00069(64|359)	YPR161C	tsa1028	SGV1	PF00069(60|366)	No	NA
9261	MAPKAPK2	MAPK2_HUMAN	81121@A03	PF00069(67|325)	YFL029C	tsa650	CAK1	PF00069(24|364)	No	NA
9261	MAPKAPK2	MAPK2_HUMAN	81121@A03	PF00069(67|325)	YAR019C	tsa821	CDC15	PF00069(25|272)	No	NA
9261	MAPKAPK2	MAPK2_HUMAN	81121@A03	PF00069(67|325)	YBR160W	tsa150	CDC28	PF00069(8|295)	No	NA
9261	MAPKAPK2	MAPK2_HUMAN	81121@A03	PF00069(67|325)	YPL204W	tsa1196	HRR25	PF00069(9|264)	No	NA
9261	MAPKAPK2	MAPK2_HUMAN	81121@A03	PF00069(67|325)	YPL209C	tsa165	IPL1	PF00069(104|355)	No	NA
9261	MAPKAPK2	MAPK2_HUMAN	81121@A03	PF00069(67|325)	YDL108W	tsa109	KIN28	PF00069(7|290)	No	NA
9261	MAPKAPK2	MAPK2_HUMAN	81121@A03	PF00069(67|325)	YDL028C	tsa167	MPS1	PF00069(440|715)	No	NA
9261	MAPKAPK2	MAPK2_HUMAN	81121@A03	PF00069(67|325)	YPR161C	tsa1028	SGV1	PF00069(60|366)	No	NA
90411	MCFD2	MCFD2_HUMAN	81022@D10	PF13499(76|143)	YOR257W	tsa151	CDC31	PF13499(25|83),PF13499(98|158)	No	NA
90411	MCFD2	MCFD2_HUMAN	81022@D10	PF13499(76|143)	YBR109C	tsa154	CMD1	PF13499(14|73),PF13499(86|144)	No	NA
79648	MCPH1	MCPH1_HUMAN	81095@E09	PF00533(670|714),PF12258(225|608),PF12738(9|75)	YJL090C	tsa1985	DPB11	PF00533(1|66),PF00533(112|206),PF00533(323|405)	No	NA
4598	MVK	KIME_HUMAN	81075@C06	PF00288(130|212),PF08544(295|354)	YMR220W	tsa320	ERG8	PF00288(149|216),PF08544(363|415)	No	NA
4602	MYB	MYB_HUMAN	81127@F02	PF00249(145|188),PF07988(266|313),PF09316(401|566),PF13921(43|103)	YNL039W	tsa2333	BDP1	PF00249(418|459)	No	NA
4602	MYB	MYB_HUMAN	81127@F02	PF00249(145|188),PF07988(266|313),PF09316(401|566),PF13921(43|103)	YBR049C	NA	REB1	PF13921(478|538)	No	NA
4627	MYH9	MYH9_HUMAN	81011@F09	PF00063(83|764),PF00612(783|799),PF01576(1067|1923),PF02736(29|71),PF07888(1342|1516),PF13166(1722|1917)	YHR023W	tsa1862	MYO1	PF00063(77|779)	No	NA
4634	MYL3	MYL3_HUMAN	81029@A06	PF13499(138|190)	YOR257W	tsa151	CDC31	PF13499(25|83),PF13499(98|158)	No	NA
4634	MYL3	MYL3_HUMAN	81029@A06	PF13499(138|190)	YBR109C	tsa154	CMD1	PF13499(14|73),PF13499(86|144)	No	NA
85366	MYLK2	MYLK2_HUMAN	81079@H02	PF00069(288|540)	YFL029C	tsa650	CAK1	PF00069(24|364)	No	NA
85366	MYLK2	MYLK2_HUMAN	81106@F09	PF00069(288|540)	YFL029C	tsa650	CAK1	PF00069(24|364)	No	NA
85366	MYLK2	MYLK2_HUMAN	81079@H02	PF00069(288|540)	YAR019C	tsa821	CDC15	PF00069(25|272)	No	NA
85366	MYLK2	MYLK2_HUMAN	81106@F09	PF00069(288|540)	YAR019C	tsa821	CDC15	PF00069(25|272)	No	NA
85366	MYLK2	MYLK2_HUMAN	81079@H02	PF00069(288|540)	YBR160W	tsa150	CDC28	PF00069(8|295)	No	NA
85366	MYLK2	MYLK2_HUMAN	81106@F09	PF00069(288|540)	YBR160W	tsa150	CDC28	PF00069(8|295)	No	NA
85366	MYLK2	MYLK2_HUMAN	81079@H02	PF00069(288|540)	YPL204W	tsa1196	HRR25	PF00069(9|264)	No	NA
85366	MYLK2	MYLK2_HUMAN	81106@F09	PF00069(288|540)	YPL204W	tsa1196	HRR25	PF00069(9|264)	No	NA
85366	MYLK2	MYLK2_HUMAN	81079@H02	PF00069(288|540)	YPL209C	tsa165	IPL1	PF00069(104|355)	No	NA
85366	MYLK2	MYLK2_HUMAN	81106@F09	PF00069(288|540)	YPL209C	tsa165	IPL1	PF00069(104|355)	No	NA
85366	MYLK2	MYLK2_HUMAN	81079@H02	PF00069(288|540)	YDL108W	tsa109	KIN28	PF00069(7|290)	No	NA
85366	MYLK2	MYLK2_HUMAN	81106@F09	PF00069(288|540)	YDL108W	tsa109	KIN28	PF00069(7|290)	No	NA
85366	MYLK2	MYLK2_HUMAN	81079@H02	PF00069(288|540)	YDL028C	tsa167	MPS1	PF00069(440|715)	No	NA
85366	MYLK2	MYLK2_HUMAN	81106@F09	PF00069(288|540)	YDL028C	tsa167	MPS1	PF00069(440|715)	No	NA
85366	MYLK2	MYLK2_HUMAN	81079@H02	PF00069(288|540)	YPR161C	tsa1028	SGV1	PF00069(60|366)	No	NA
85366	MYLK2	MYLK2_HUMAN	81106@F09	PF00069(288|540)	YPR161C	tsa1028	SGV1	PF00069(60|366)	No	NA
84700	MYO18B	MY18B_HUMAN	81132@D08	PF00063(573|1206),PF00063(1239|1321),PF01576(1405|1815)	YHR023W	tsa1862	MYO1	PF00063(77|779)	No	NA
4641	MYO1C	MYO1C_HUMAN	81020@F07	PF00063(56|718),PF00612(737|754),PF00612(759|776),PF06017(873|1058)	YHR023W	tsa1862	MYO1	PF00063(77|779)	No	NA
4542	MYO1F	MYO1F_HUMAN	81112@C01	PF00063(19|677),PF06017(716|916),PF14604(1048|1096)	YHR023W	tsa1862	MYO1	PF00063(77|779)	No	NA
4646	MYO6	MYO6_HUMAN	81131@H10	PF00063(59|759)	YHR023W	tsa1862	MYO1	PF00063(77|779)	No	NA
4688	NCF2	NCF2_HUMAN	81089@E02	PF00018(246|291),PF00018(464|507),PF00564(352|427),PF13414(41|98)	YBR155W	tsa1335	CNS1	PF13414(82|152)	No	NA
4688	NCF2	NCF2_HUMAN	81089@E02	PF00018(246|291),PF00018(464|507),PF00564(352|427),PF13414(41|98)	YNL313C	tsa2449	EMW1	PF13414(638|701)	No	NA
126328	NDUFA11	NDUAB_HUMAN	81114@A06	PF02466(49|126)	YJL143W	tsa1987	TIM17	PF02466(9|132)	No	NA
126328	NDUFA11	NDUAB_HUMAN	81114@A06	PF02466(49|126)	YDL217C	tsa714	TIM22	PF02466(41|195)	No	NA
4702	NDUFA8	NDUA8_HUMAN	81115@E04	PF06747(78|112)	YKL195W	tsa2130	MIA40	PF06747(307|343)	No	NA
284086	NEK8	NEK8_HUMAN	81137@E08	PF00069(4|256),PF00415(414|458),PF00415(464|510),PF00415(579|628),PF00415(633|679)	YFL029C	tsa650	CAK1	PF00069(24|364)	No	NA
284086	NEK8	NEK8_HUMAN	81137@E08	PF00069(4|256),PF00415(414|458),PF00415(464|510),PF00415(579|628),PF00415(633|679)	YAR019C	tsa821	CDC15	PF00069(25|272)	No	NA
284086	NEK8	NEK8_HUMAN	81137@E08	PF00069(4|256),PF00415(414|458),PF00415(464|510),PF00415(579|628),PF00415(633|679)	YBR160W	tsa150	CDC28	PF00069(8|295)	No	NA
284086	NEK8	NEK8_HUMAN	81137@E08	PF00069(4|256),PF00415(414|458),PF00415(464|510),PF00415(579|628),PF00415(633|679)	YDL017W	tsa131	CDC7	PF00069(33|196),PF00069(274|328)	No	NA
284086	NEK8	NEK8_HUMAN	81137@E08	PF00069(4|256),PF00415(414|458),PF00415(464|510),PF00415(579|628),PF00415(633|679)	YPL204W	tsa1196	HRR25	PF00069(9|264)	No	NA
284086	NEK8	NEK8_HUMAN	81137@E08	PF00069(4|256),PF00415(414|458),PF00415(464|510),PF00415(579|628),PF00415(633|679)	YPL209C	tsa165	IPL1	PF00069(104|355)	No	NA
284086	NEK8	NEK8_HUMAN	81137@E08	PF00069(4|256),PF00415(414|458),PF00415(464|510),PF00415(579|628),PF00415(633|679)	YDL108W	tsa109	KIN28	PF00069(7|290)	No	NA
284086	NEK8	NEK8_HUMAN	81137@E08	PF00069(4|256),PF00415(414|458),PF00415(464|510),PF00415(579|628),PF00415(633|679)	YDL028C	tsa167	MPS1	PF00069(440|715)	No	NA
284086	NEK8	NEK8_HUMAN	81137@E08	PF00069(4|256),PF00415(414|458),PF00415(464|510),PF00415(579|628),PF00415(633|679)	YPR161C	tsa1028	SGV1	PF00069(60|366)	No	NA
284086	NEK8	NEK8_HUMAN	81137@E08	PF00069(4|256),PF00415(414|458),PF00415(464|510),PF00415(579|628),PF00415(633|679)	YGL097W	tsa261	SRM1	PF00415(104|180),PF00415(183|236),PF00415(297|345),PF00415(348|409),PF00415(413|462)	No	NA
284086	NEK8	NEK8_HUMAN	81137@E08	PF00069(4|256),PF00415(414|458),PF00415(464|510),PF00415(579|628),PF00415(633|679)	YNL161W	NA	CBK1	PF00069(352|507),PF00069(567|672)	No	NA
199713	NLRP7	NALP7_HUMAN	81020@G03	PF02758(7|88),PF05729(173|339),PF13516(846|868)	YMR235C	tsa172	RNA1	PF13516(41|64)	No	NA
50814	NSDHL	NSDHL_HUMAN	81072@E05	PF01073(42|294)	YGL001C	tsa742	ERG26	PF01073(8|279)	No	25999509
54888	NSUN2	NSUN2_HUMAN	81105@D04	PF01189(265|427)	YNL061W	tsa626	NOP2	PF01189(261|547)	No	NA
4907	NT5E	5NTD_HUMAN	81047@F07	PF00149(29|244),PF02872(339|512)	YDR182W	tsa31	CDC1	PF00149(88|316)	No	NA
4907	NT5E	5NTD_HUMAN	81067@E08	PF00149(29|244),PF02872(339|512)	YDR182W	tsa31	CDC1	PF00149(88|316)	No	NA
4907	NT5E	5NTD_HUMAN	81047@F07	PF00149(29|244),PF02872(339|512)	YER133W	tsa185	GLC7	PF00149(57|249)	No	NA
4907	NT5E	5NTD_HUMAN	81067@E08	PF00149(29|244),PF02872(339|512)	YER133W	tsa185	GLC7	PF00149(57|249)	No	NA
23636	NUP62	NUP62_HUMAN	81104@A01	PF05064(323|429)	YJL041W	tsa1971	NSP1	PF05064(621|730)	No	NA
23636	NUP62	NUP62_HUMAN	81104@A03	PF05064(323|429)	YJL041W	tsa1971	NSP1	PF05064(621|730)	No	NA
23636	NUP62	NUP62_HUMAN	81136@E10	PF05064(323|429)	YJL041W	tsa1971	NSP1	PF05064(621|730)	No	NA
84033	OBSCN	OBSCN_HUMAN	81025@E09	PF00041(515|599),PF00041(4524|4606),PF00069(6468|6721),PF00069(7674|7924),PF00612(4874|4893),PF00621(5697|5872),PF07679(10|99),PF07679(110|201),PF07679(245|327),PF07679(335|405),PF07679(425|489),PF07679(732|779),PF07679(808|872),PF07679(898|964),PF07679(990|1057),PF07679(1082|1148),PF07679(1174|1240),PF07679(1266|1332),PF07679(1358|1424),PF07679(1450|1516),PF07679(1541|1609),PF07679(1634|1700),PF…	YFL029C	tsa650	CAK1	PF00069(24|364)	No	NA
84033	OBSCN	OBSCN_HUMAN	81025@E09	PF00041(515|599),PF00041(4524|4606),PF00069(6468|6721),PF00069(7674|7924),PF00612(4874|4893),PF00621(5697|5872),PF07679(10|99),PF07679(110|201),PF07679(245|327),PF07679(335|405),PF07679(425|489),PF07679(732|779),PF07679(808|872),PF07679(898|964),PF07679(990|1057),PF07679(1082|1148),PF07679(1174|1240),PF07679(1266|1332),PF07679(1358|1424),PF07679(1450|1516),PF07679(1541|1609),PF07679(1634|1700),PF…	YAR019C	tsa821	CDC15	PF00069(25|272)	No	NA
84033	OBSCN	OBSCN_HUMAN	81025@E09	PF00041(515|599),PF00041(4524|4606),PF00069(6468|6721),PF00069(7674|7924),PF00612(4874|4893),PF00621(5697|5872),PF07679(10|99),PF07679(110|201),PF07679(245|327),PF07679(335|405),PF07679(425|489),PF07679(732|779),PF07679(808|872),PF07679(898|964),PF07679(990|1057),PF07679(1082|1148),PF07679(1174|1240),PF07679(1266|1332),PF07679(1358|1424),PF07679(1450|1516),PF07679(1541|1609),PF07679(1634|1700),PF…	YBR160W	tsa150	CDC28	PF00069(8|295)	No	NA
84033	OBSCN	OBSCN_HUMAN	81025@E09	PF00041(515|599),PF00041(4524|4606),PF00069(6468|6721),PF00069(7674|7924),PF00612(4874|4893),PF00621(5697|5872),PF07679(10|99),PF07679(110|201),PF07679(245|327),PF07679(335|405),PF07679(425|489),PF07679(732|779),PF07679(808|872),PF07679(898|964),PF07679(990|1057),PF07679(1082|1148),PF07679(1174|1240),PF07679(1266|1332),PF07679(1358|1424),PF07679(1450|1516),PF07679(1541|1609),PF07679(1634|1700),PF…	YDL017W	tsa131	CDC7	PF00069(33|196),PF00069(274|328)	No	NA
84033	OBSCN	OBSCN_HUMAN	81025@E09	PF00041(515|599),PF00041(4524|4606),PF00069(6468|6721),PF00069(7674|7924),PF00612(4874|4893),PF00621(5697|5872),PF07679(10|99),PF07679(110|201),PF07679(245|327),PF07679(335|405),PF07679(425|489),PF07679(732|779),PF07679(808|872),PF07679(898|964),PF07679(990|1057),PF07679(1082|1148),PF07679(1174|1240),PF07679(1266|1332),PF07679(1358|1424),PF07679(1450|1516),PF07679(1541|1609),PF07679(1634|1700),PF…	YPL204W	tsa1196	HRR25	PF00069(9|264)	No	NA
84033	OBSCN	OBSCN_HUMAN	81025@E09	PF00041(515|599),PF00041(4524|4606),PF00069(6468|6721),PF00069(7674|7924),PF00612(4874|4893),PF00621(5697|5872),PF07679(10|99),PF07679(110|201),PF07679(245|327),PF07679(335|405),PF07679(425|489),PF07679(732|779),PF07679(808|872),PF07679(898|964),PF07679(990|1057),PF07679(1082|1148),PF07679(1174|1240),PF07679(1266|1332),PF07679(1358|1424),PF07679(1450|1516),PF07679(1541|1609),PF07679(1634|1700),PF…	YPL209C	tsa165	IPL1	PF00069(104|355)	No	NA
84033	OBSCN	OBSCN_HUMAN	81025@E09	PF00041(515|599),PF00041(4524|4606),PF00069(6468|6721),PF00069(7674|7924),PF00612(4874|4893),PF00621(5697|5872),PF07679(10|99),PF07679(110|201),PF07679(245|327),PF07679(335|405),PF07679(425|489),PF07679(732|779),PF07679(808|872),PF07679(898|964),PF07679(990|1057),PF07679(1082|1148),PF07679(1174|1240),PF07679(1266|1332),PF07679(1358|1424),PF07679(1450|1516),PF07679(1541|1609),PF07679(1634|1700),PF…	YDL108W	tsa109	KIN28	PF00069(7|290)	No	NA
84033	OBSCN	OBSCN_HUMAN	81025@E09	PF00041(515|599),PF00041(4524|4606),PF00069(6468|6721),PF00069(7674|7924),PF00612(4874|4893),PF00621(5697|5872),PF07679(10|99),PF07679(110|201),PF07679(245|327),PF07679(335|405),PF07679(425|489),PF07679(732|779),PF07679(808|872),PF07679(898|964),PF07679(990|1057),PF07679(1082|1148),PF07679(1174|1240),PF07679(1266|1332),PF07679(1358|1424),PF07679(1450|1516),PF07679(1541|1609),PF07679(1634|1700),PF…	YDL028C	tsa167	MPS1	PF00069(440|715)	No	NA
84033	OBSCN	OBSCN_HUMAN	81025@E09	PF00041(515|599),PF00041(4524|4606),PF00069(6468|6721),PF00069(7674|7924),PF00612(4874|4893),PF00621(5697|5872),PF07679(10|99),PF07679(110|201),PF07679(245|327),PF07679(335|405),PF07679(425|489),PF07679(732|779),PF07679(808|872),PF07679(898|964),PF07679(990|1057),PF07679(1082|1148),PF07679(1174|1240),PF07679(1266|1332),PF07679(1358|1424),PF07679(1450|1516),PF07679(1541|1609),PF07679(1634|1700),PF…	YPR161C	tsa1028	SGV1	PF00069(60|366)	No	NA
5000	ORC4L	ORC4_HUMAN	81040@B03	PF13191(41|190),PF14629(228|417)	YPR162C	tsa1247	ORC4	PF14629(286|518)	No	NA
5000	ORC4L	ORC4_HUMAN	81083@B07	PF13191(41|190),PF14629(228|417)	YPR162C	tsa1247	ORC4	PF14629(286|518)	No	NA
5048	PAFAH1B1	LIS1_HUMAN	81123@G04	PF00400(101|136),PF00400(143|178),PF00400(183|220),PF00400(225|261),PF00400(267|324),PF00400(329|366),PF00400(371|408),PF08513(9|35)	YNR026C	tsa60	SEC12	PF00400(306|335)	No	NA
57144	PAK7	PAK7_HUMAN	81014@E12	PF00069(454|700),PF00786(10|63)	YFL029C	tsa650	CAK1	PF00069(24|364)	No	NA
57144	PAK7	PAK7_HUMAN	81014@E12	PF00069(454|700),PF00786(10|63)	YAR019C	tsa821	CDC15	PF00069(25|272)	No	NA
57144	PAK7	PAK7_HUMAN	81014@E12	PF00069(454|700),PF00786(10|63)	YBR160W	tsa150	CDC28	PF00069(8|295)	No	NA
57144	PAK7	PAK7_HUMAN	81014@E12	PF00069(454|700),PF00786(10|63)	YPL204W	tsa1196	HRR25	PF00069(9|264)	No	NA
57144	PAK7	PAK7_HUMAN	81014@E12	PF00069(454|700),PF00786(10|63)	YPL209C	tsa165	IPL1	PF00069(104|355)	No	NA
57144	PAK7	PAK7_HUMAN	81014@E12	PF00069(454|700),PF00786(10|63)	YDL108W	tsa109	KIN28	PF00069(7|290)	No	NA
57144	PAK7	PAK7_HUMAN	81014@E12	PF00069(454|700),PF00786(10|63)	YDL028C	tsa167	MPS1	PF00069(440|715)	No	NA
57144	PAK7	PAK7_HUMAN	81014@E12	PF00069(454|700),PF00786(10|63)	YPR161C	tsa1028	SGV1	PF00069(60|366)	No	NA
80025	PANK2	PANK2_HUMAN	81011@A05	PF03630(213|565)	YDR531W	tsa1225	CAB1	PF03630(20|356)	No	NA
80025	PANK2	PANK2_HUMAN	81134@A09	PF03630(213|565)	YDR531W	tsa1225	CAB1	PF03630(20|356)	No	NA
5170	PDPK1	PDPK1_HUMAN	81082@D06	PF00069(83|330),PF14593(446|547)	YFL029C	tsa650	CAK1	PF00069(24|364)	No	NA
5170	PDPK1	PDPK1_HUMAN	81082@D06	PF00069(83|330),PF14593(446|547)	YAR019C	tsa821	CDC15	PF00069(25|272)	No	NA
5170	PDPK1	PDPK1_HUMAN	81082@D06	PF00069(83|330),PF14593(446|547)	YBR160W	tsa150	CDC28	PF00069(8|295)	No	NA
5170	PDPK1	PDPK1_HUMAN	81082@D06	PF00069(83|330),PF14593(446|547)	YPL204W	tsa1196	HRR25	PF00069(9|264)	No	NA
5170	PDPK1	PDPK1_HUMAN	81082@D06	PF00069(83|330),PF14593(446|547)	YPL209C	tsa165	IPL1	PF00069(104|355)	No	NA
5170	PDPK1	PDPK1_HUMAN	81082@D06	PF00069(83|330),PF14593(446|547)	YDL108W	tsa109	KIN28	PF00069(7|290)	No	NA
5170	PDPK1	PDPK1_HUMAN	81082@D06	PF00069(83|330),PF14593(446|547)	YDL028C	tsa167	MPS1	PF00069(440|715)	No	NA
5170	PDPK1	PDPK1_HUMAN	81082@D06	PF00069(83|330),PF14593(446|547)	YPR161C	tsa1028	SGV1	PF00069(60|366)	No	NA
3265	HRAS	RASH_HUMAN	81121@C07	PF00071(5|164)	YLR229C	tsa26	CDC42	PF00071(5|175)	No	21779494
3265	HRAS	RASH_HUMAN	81121@C07	PF00071(5|164)	YPR165W	tsa2684	RHO1	PF00071(12|182)	No	NA
3265	HRAS	RASH_HUMAN	81121@C07	PF00071(5|164)	YIL118W	tsa836	RHO3	PF00071(18|210)	No	NA
3265	HRAS	RASH_HUMAN	81121@C07	PF00071(5|164)	YFL005W	tsa307	SEC4	PF00071(22|181)	No	NA
3265	HRAS	RASH_HUMAN	81121@C07	PF00071(5|164)	YFL038C	tsa591	YPT1	PF00071(10|170)	No	NA
5191	PEX7	PEX7_HUMAN	81049@E03	PF00400(103|141),PF00400(145|184),PF00400(193|227),PF00400(233|271)	YKL021C	tsa1046	MAK11	PF00400(99|132),PF00400(137|188),PF00400(193|231),PF00400(349|384)	No	NA
5191	PEX7	PEX7_HUMAN	81061@A06	PF00400(103|141),PF00400(145|184),PF00400(193|227),PF00400(233|271)	YKL021C	tsa1046	MAK11	PF00400(99|132),PF00400(137|188),PF00400(193|231),PF00400(349|384)	No	NA
5191	PEX7	PEX7_HUMAN	81049@E03	PF00400(103|141),PF00400(145|184),PF00400(193|227),PF00400(233|271)	YPL126W	tsa2622	NAN1	PF00400(292|324)	No	NA
5191	PEX7	PEX7_HUMAN	81061@A06	PF00400(103|141),PF00400(145|184),PF00400(193|227),PF00400(233|271)	YPL126W	tsa2622	NAN1	PF00400(292|324)	No	NA
5191	PEX7	PEX7_HUMAN	81049@E03	PF00400(103|141),PF00400(145|184),PF00400(193|227),PF00400(233|271)	YNL317W	tsa2459	PFS2	PF00400(131|162),PF00400(173|205),PF00400(210|247),PF00400(343|377)	No	NA
5191	PEX7	PEX7_HUMAN	81061@A06	PF00400(103|141),PF00400(145|184),PF00400(193|227),PF00400(233|271)	YNL317W	tsa2459	PFS2	PF00400(131|162),PF00400(173|205),PF00400(210|247),PF00400(343|377)	No	NA
5191	PEX7	PEX7_HUMAN	81049@E03	PF00400(103|141),PF00400(145|184),PF00400(193|227),PF00400(233|271)	YNR026C	tsa60	SEC12	PF00400(306|335)	No	NA
5191	PEX7	PEX7_HUMAN	81061@A06	PF00400(103|141),PF00400(145|184),PF00400(193|227),PF00400(233|271)	YNR026C	tsa60	SEC12	PF00400(306|335)	No	NA
5224	PGAM2	PGAM2_HUMAN	81041@H08	PF00300(5|191)	YKL152C	tsa2115	GPM1	PF00300(3|187)	No	NA
5230	PGK1	PGK1_HUMAN	81077@D12	PF00162(8|406)	YCR012W	tsa1417	PGK1	PF00162(9|404)	No	NA
5261	PHKG2	PHKG2_HUMAN	81076@A10	PF00069(27|291)	YFL029C	tsa650	CAK1	PF00069(24|364)	No	NA
5261	PHKG2	PHKG2_HUMAN	81076@A10	PF00069(27|291)	YAR019C	tsa821	CDC15	PF00069(25|272)	No	NA
5261	PHKG2	PHKG2_HUMAN	81076@A10	PF00069(27|291)	YBR160W	tsa150	CDC28	PF00069(8|295)	No	NA
5261	PHKG2	PHKG2_HUMAN	81076@A10	PF00069(27|291)	YPL204W	tsa1196	HRR25	PF00069(9|264)	No	NA
5261	PHKG2	PHKG2_HUMAN	81076@A10	PF00069(27|291)	YPL209C	tsa165	IPL1	PF00069(104|355)	No	NA
5261	PHKG2	PHKG2_HUMAN	81076@A10	PF00069(27|291)	YDL108W	tsa109	KIN28	PF00069(7|290)	No	NA
5261	PHKG2	PHKG2_HUMAN	81076@A10	PF00069(27|291)	YDL028C	tsa167	MPS1	PF00069(440|715)	No	NA
5261	PHKG2	PHKG2_HUMAN	81076@A10	PF00069(27|291)	YPR161C	tsa1028	SGV1	PF00069(60|366)	No	NA
5277	PIGA	PIGA_HUMAN	81088@H05	PF00534(222|363),PF08288(72|161)	YPL175W	tsa474	SPT14	PF00534(198|342),PF08288(42|131)	No	25999509
93183	PIGM	PIGM_HUMAN	81082@E06	PF05007(140|408)	YJR013W	tsa1996	GPI14	PF05007(127|386)	No	NA
23556	PIGN	PIGN_HUMAN	81019@G07	PF01663(46|324),PF04987(430|884)	YKL165C	tsa2119	MCD4	PF01663(159|375),PF04987(442|874)	No	NA
84720	PIGO	PIGO_HUMAN	81085@D07	PF01663(206|283)	YLL031C	tsa959	GPI13	PF01663(227|307)	No	25999509
84720	PIGO	PIGO_HUMAN	81085@F01	PF01663(206|283)	YLL031C	tsa959	GPI13	PF01663(227|307)	No	25999509
55650	PIGV	PIGV_HUMAN	81088@G07	PF04188(8|493)	YBR004C	tsa1243	GPI18	PF04188(3|433)	No	25999509
30849	PIK3R4	PI3R4_HUMAN	81021@F02	PF00069(27|310),PF00400(985|1021),PF00400(1327|1358)	YFL029C	tsa650	CAK1	PF00069(24|364)	No	NA
30849	PIK3R4	PI3R4_HUMAN	81021@F02	PF00069(27|310),PF00400(985|1021),PF00400(1327|1358)	YAR019C	tsa821	CDC15	PF00069(25|272)	No	NA
30849	PIK3R4	PI3R4_HUMAN	81021@F02	PF00069(27|310),PF00400(985|1021),PF00400(1327|1358)	YGL116W	tsa898	CDC20	PF00400(378|413),PF00400(424|458),PF00400(520|552)	No	NA
30849	PIK3R4	PI3R4_HUMAN	81021@F02	PF00069(27|310),PF00400(985|1021),PF00400(1327|1358)	YBR160W	tsa150	CDC28	PF00069(8|295)	No	NA
30849	PIK3R4	PI3R4_HUMAN	81021@F02	PF00069(27|310),PF00400(985|1021),PF00400(1327|1358)	YDL017W	tsa131	CDC7	PF00069(33|196),PF00069(274|328)	No	NA
30849	PIK3R4	PI3R4_HUMAN	81021@F02	PF00069(27|310),PF00400(985|1021),PF00400(1327|1358)	YDR267C	tsa1502	CIA1	PF00400(16|38),PF00400(55|85),PF00400(99|135),PF00400(144|181),PF00400(187|227),PF00400(296|325)	No	NA
30849	PIK3R4	PI3R4_HUMAN	81021@F02	PF00069(27|310),PF00400(985|1021),PF00400(1327|1358)	YPL204W	tsa1196	HRR25	PF00069(9|264)	No	NA
30849	PIK3R4	PI3R4_HUMAN	81021@F02	PF00069(27|310),PF00400(985|1021),PF00400(1327|1358)	YPL209C	tsa165	IPL1	PF00069(104|355)	No	NA
30849	PIK3R4	PI3R4_HUMAN	81021@F02	PF00069(27|310),PF00400(985|1021),PF00400(1327|1358)	YDL108W	tsa109	KIN28	PF00069(7|290)	No	NA
30849	PIK3R4	PI3R4_HUMAN	81021@F02	PF00069(27|310),PF00400(985|1021),PF00400(1327|1358)	YNL006W	tsa466	LST8	PF00400(4|18),PF00400(66|103),PF00400(113|144),PF00400(198|235),PF00400(241|278)	No	NA
30849	PIK3R4	PI3R4_HUMAN	81021@F02	PF00069(27|310),PF00400(985|1021),PF00400(1327|1358)	YKL021C	tsa1046	MAK11	PF00400(99|132),PF00400(137|188),PF00400(193|231),PF00400(349|384)	No	NA
30849	PIK3R4	PI3R4_HUMAN	81021@F02	PF00069(27|310),PF00400(985|1021),PF00400(1327|1358)	YDL028C	tsa167	MPS1	PF00069(440|715)	No	NA
30849	PIK3R4	PI3R4_HUMAN	81021@F02	PF00069(27|310),PF00400(985|1021),PF00400(1327|1358)	YPL126W	tsa2622	NAN1	PF00400(292|324)	No	NA
30849	PIK3R4	PI3R4_HUMAN	81021@F02	PF00069(27|310),PF00400(985|1021),PF00400(1327|1358)	YNL317W	tsa2459	PFS2	PF00400(131|162),PF00400(173|205),PF00400(210|247),PF00400(343|377)	No	NA
30849	PIK3R4	PI3R4_HUMAN	81021@F02	PF00069(27|310),PF00400(985|1021),PF00400(1327|1358)	YNR026C	tsa60	SEC12	PF00400(306|335)	No	NA
30849	PIK3R4	PI3R4_HUMAN	81021@F02	PF00069(27|310),PF00400(985|1021),PF00400(1327|1358)	YLR208W	tsa52	SEC13	PF00400(15|36),PF00400(45|83),PF00400(90|127),PF00400(140|186),PF00400(198|234)	No	NA
30849	PIK3R4	PI3R4_HUMAN	81021@F02	PF00069(27|310),PF00400(985|1021),PF00400(1327|1358)	YPR161C	tsa1028	SGV1	PF00069(60|366)	No	NA
30849	PIK3R4	PI3R4_HUMAN	81021@F02	PF00069(27|310),PF00400(985|1021),PF00400(1327|1358)	YKL018W	tsa893	SWD2	PF00400(28|54),PF00400(106|141)	No	NA
30849	PIK3R4	PI3R4_HUMAN	81021@F02	PF00069(27|310),PF00400(985|1021),PF00400(1327|1358)	YNL161W	NA	CBK1	PF00069(352|507),PF00069(567|672)	No	NA
30849	PIK3R4	PI3R4_HUMAN	81021@F02	PF00069(27|310),PF00400(985|1021),PF00400(1327|1358)	YBR234C	NA	ARC40	PF00400(57|90),PF00400(146|181)	No	NA
30849	PIK3R4	PI3R4_HUMAN	81021@F02	PF00069(27|310),PF00400(985|1021),PF00400(1327|1358)	YDR324C	NA	UTP4	PF00400(187|214),PF00400(274|305)	No	NA
30849	PIK3R4	PI3R4_HUMAN	81021@F02	PF00069(27|310),PF00400(985|1021),PF00400(1327|1358)	YIR012W	NA	SQT1	PF00400(58|92)	No	NA
30849	PIK3R4	PI3R4_HUMAN	81021@F02	PF00069(27|310),PF00400(985|1021),PF00400(1327|1358)	YJL069C	NA	UTP18	PF00400(246|276),PF00400(563|590)	No	NA
30849	PIK3R4	PI3R4_HUMAN	81021@F02	PF00069(27|310),PF00400(985|1021),PF00400(1327|1358)	YLR196W	NA	PWP1	PF00400(280|315)	No	NA
30849	PIK3R4	PI3R4_HUMAN	81021@F02	PF00069(27|310),PF00400(985|1021),PF00400(1327|1358)	YMR146C	NA	TIF34	PF00400(5|37),PF00400(43|80),PF00400(192|218),PF00400(288|319)	No	NA
30849	PIK3R4	PI3R4_HUMAN	81021@F02	PF00069(27|310),PF00400(985|1021),PF00400(1327|1358)	YNL182C	NA	IPI3	PF00400(137|166),PF00400(180|225)	No	NA
30849	PIK3R4	PI3R4_HUMAN	81021@F02	PF00069(27|310),PF00400(985|1021),PF00400(1327|1358)	YPL151C	NA	PRP46	PF00400(129|168),PF00400(172|210),PF00400(217|252),PF00400(258|294),PF00400(395|427)	No	NA
30849	PIK3R4	PI3R4_HUMAN	81021@F02	PF00069(27|310),PF00400(985|1021),PF00400(1327|1358)	YPR137W	NA	RRP9	PF00400(231|264),PF00400(473|500)	No	NA
200576	PIP5K3	FYV1_HUMAN	81084@E04	PF00118(609|863),PF00610(368|437),PF01363(154|215),PF01504(1853|2084)	YDL143W	tsa729	CCT4	PF00118(31|524)	No	NA
200576	PIP5K3	FYV1_HUMAN	81084@E04	PF00118(609|863),PF00610(368|437),PF01363(154|215),PF01504(1853|2084)	YJR064W	tsa1254	CCT5	PF00118(57|557)	No	NA
200576	PIP5K3	FYV1_HUMAN	81084@E04	PF00118(609|863),PF00610(368|437),PF01363(154|215),PF01504(1853|2084)	YDR188W	tsa1016	CCT6	PF00118(30|536)	No	NA
200576	PIP5K3	FYV1_HUMAN	81084@E04	PF00118(609|863),PF00610(368|437),PF01363(154|215),PF01504(1853|2084)	YJL008C	tsa1951	CCT8	PF00118(38|549)	No	NA
200576	PIP5K3	FYV1_HUMAN	81084@E04	PF00118(609|863),PF00610(368|437),PF01363(154|215),PF01504(1853|2084)	YDR208W	tsa129	MSS4	PF01504(465|755)	No	NA
200576	PIP5K3	FYV1_HUMAN	81084@E04	PF00118(609|863),PF00610(368|437),PF01363(154|215),PF01504(1853|2084)	YDR212W	tsa448	TCP1	PF00118(36|547)	No	NA
200576	PIP5K3	FYV1_HUMAN	81084@E04	PF00118(609|863),PF00610(368|437),PF01363(154|215),PF01504(1853|2084)	YIL142W	NA	CCT2	PF00118(31|518)	No	NA
200576	PIP5K3	FYV1_HUMAN	81084@E04	PF00118(609|863),PF00610(368|437),PF01363(154|215),PF01504(1853|2084)	YJL014W	NA	CCT3	PF00118(31|528)	No	NA
200576	PIP5K3	FYV1_HUMAN	81084@E04	PF00118(609|863),PF00610(368|437),PF01363(154|215),PF01504(1853|2084)	YJL111W	NA	CCT7	PF00118(37|527)	No	NA
200576	PIP5K3	FYV1_HUMAN	81084@E04	PF00118(609|863),PF00610(368|437),PF01363(154|215),PF01504(1853|2084)	YLR259C	NA	HSP60	PF00118(44|549)	No	NA
5336	PLCG2	PLCG2_HUMAN	81020@C07	PF00017(532|617),PF00017(646|720),PF00018(775|821),PF00168(1063|1151),PF00387(929|1044),PF00388(314|457),PF09279(243|307)	YNL152W	tsa2389	INN1	PF00168(13|94)	No	NA
5427	POLE2	DPOE2_HUMAN	81096@A08	PF04042(287|489),PF12213(3|74)	YPR175W	tsa2692	DPB2	PF04042(400|650)	No	NA
5427	POLE2	DPOE2_HUMAN	81125@F09	PF04042(287|489),PF12213(3|74)	YPR175W	tsa2692	DPB2	PF04042(400|650)	No	NA
5427	POLE2	DPOE2_HUMAN	81096@A08	PF04042(287|489),PF12213(3|74)	YJR006W	tsa794	POL31	PF04042(214|446)	No	NA
5427	POLE2	DPOE2_HUMAN	81125@F09	PF04042(287|489),PF12213(3|74)	YJR006W	tsa794	POL31	PF04042(214|446)	No	NA
51082	POLR1D	RPAC2_HUMAN	81010@A07	PF13656(39|114)	YOL005C	tsa2472	RPB11	PF13656(29|105)	No	NA
51082	POLR1D	RPAC2_HUMAN	81010@A07	PF13656(39|114)	YNL113W	tsa2356	RPC19	PF13656(60|135)	No	NA
5579	PRKCB1	KPCB_HUMAN	81110@A09	PF00069(343|586),PF00130(37|87),PF00130(102|153),PF00168(175|259),PF00433(624|665)	YFL029C	tsa650	CAK1	PF00069(24|364)	No	NA
5579	PRKCB1	KPCB_HUMAN	81110@A09	PF00069(343|586),PF00130(37|87),PF00130(102|153),PF00168(175|259),PF00433(624|665)	YAR019C	tsa821	CDC15	PF00069(25|272)	No	NA
5579	PRKCB1	KPCB_HUMAN	81110@A09	PF00069(343|586),PF00130(37|87),PF00130(102|153),PF00168(175|259),PF00433(624|665)	YBR160W	tsa150	CDC28	PF00069(8|295)	No	NA
5579	PRKCB1	KPCB_HUMAN	81110@A09	PF00069(343|586),PF00130(37|87),PF00130(102|153),PF00168(175|259),PF00433(624|665)	YDL017W	tsa131	CDC7	PF00069(33|196),PF00069(274|328)	No	NA
5579	PRKCB1	KPCB_HUMAN	81110@A09	PF00069(343|586),PF00130(37|87),PF00130(102|153),PF00168(175|259),PF00433(624|665)	YPL204W	tsa1196	HRR25	PF00069(9|264)	No	NA
5579	PRKCB1	KPCB_HUMAN	81110@A09	PF00069(343|586),PF00130(37|87),PF00130(102|153),PF00168(175|259),PF00433(624|665)	YNL152W	tsa2389	INN1	PF00168(13|94)	No	NA
5579	PRKCB1	KPCB_HUMAN	81110@A09	PF00069(343|586),PF00130(37|87),PF00130(102|153),PF00168(175|259),PF00433(624|665)	YPL209C	tsa165	IPL1	PF00069(104|355)	No	NA
5579	PRKCB1	KPCB_HUMAN	81110@A09	PF00069(343|586),PF00130(37|87),PF00130(102|153),PF00168(175|259),PF00433(624|665)	YDL108W	tsa109	KIN28	PF00069(7|290)	No	NA
5579	PRKCB1	KPCB_HUMAN	81110@A09	PF00069(343|586),PF00130(37|87),PF00130(102|153),PF00168(175|259),PF00433(624|665)	YDL028C	tsa167	MPS1	PF00069(440|715)	No	NA
5579	PRKCB1	KPCB_HUMAN	81110@A09	PF00069(343|586),PF00130(37|87),PF00130(102|153),PF00168(175|259),PF00433(624|665)	YPR161C	tsa1028	SGV1	PF00069(60|366)	No	NA
5579	PRKCB1	KPCB_HUMAN	81110@A09	PF00069(343|586),PF00130(37|87),PF00130(102|153),PF00168(175|259),PF00433(624|665)	YNL161W	NA	CBK1	PF00069(352|507),PF00069(567|672)	No	NA
5583	PRKCH	KPCL_HUMAN	81001@E07	PF00069(355|613),PF00130(172|225),PF00130(246|297),PF00168(12|101),PF00433(635|679)	YFL029C	tsa650	CAK1	PF00069(24|364)	No	NA
5583	PRKCH	KPCL_HUMAN	81001@E07	PF00069(355|613),PF00130(172|225),PF00130(246|297),PF00168(12|101),PF00433(635|679)	YAR019C	tsa821	CDC15	PF00069(25|272)	No	NA
5583	PRKCH	KPCL_HUMAN	81001@E07	PF00069(355|613),PF00130(172|225),PF00130(246|297),PF00168(12|101),PF00433(635|679)	YBR160W	tsa150	CDC28	PF00069(8|295)	No	NA
5583	PRKCH	KPCL_HUMAN	81001@E07	PF00069(355|613),PF00130(172|225),PF00130(246|297),PF00168(12|101),PF00433(635|679)	YDL017W	tsa131	CDC7	PF00069(33|196),PF00069(274|328)	No	NA
5583	PRKCH	KPCL_HUMAN	81001@E07	PF00069(355|613),PF00130(172|225),PF00130(246|297),PF00168(12|101),PF00433(635|679)	YPL204W	tsa1196	HRR25	PF00069(9|264)	No	NA
5583	PRKCH	KPCL_HUMAN	81001@E07	PF00069(355|613),PF00130(172|225),PF00130(246|297),PF00168(12|101),PF00433(635|679)	YNL152W	tsa2389	INN1	PF00168(13|94)	No	NA
5583	PRKCH	KPCL_HUMAN	81001@E07	PF00069(355|613),PF00130(172|225),PF00130(246|297),PF00168(12|101),PF00433(635|679)	YPL209C	tsa165	IPL1	PF00069(104|355)	No	NA
5583	PRKCH	KPCL_HUMAN	81001@E07	PF00069(355|613),PF00130(172|225),PF00130(246|297),PF00168(12|101),PF00433(635|679)	YDL108W	tsa109	KIN28	PF00069(7|290)	No	NA
5583	PRKCH	KPCL_HUMAN	81001@E07	PF00069(355|613),PF00130(172|225),PF00130(246|297),PF00168(12|101),PF00433(635|679)	YDL028C	tsa167	MPS1	PF00069(440|715)	No	NA
5583	PRKCH	KPCL_HUMAN	81001@E07	PF00069(355|613),PF00130(172|225),PF00130(246|297),PF00168(12|101),PF00433(635|679)	YPR161C	tsa1028	SGV1	PF00069(60|366)	No	NA
5583	PRKCH	KPCL_HUMAN	81001@E07	PF00069(355|613),PF00130(172|225),PF00130(246|297),PF00168(12|101),PF00433(635|679)	YNL161W	NA	CBK1	PF00069(352|507),PF00069(567|672)	No	NA
24148	PRPF6	PRP6_HUMAN	81127@E10	PF06424(13|169),PF14559(621|677),PF14559(726|777)	YBR055C	tsa367	PRP6	PF06424(11|131)	No	NA
29968	PSAT1	SERC_HUMAN	81067@A03	PF00266(7|357)	YCL017C	tsa1366	NFS1	PF00266(100|462)	No	NA
29968	PSAT1	SERC_HUMAN	81071@D06	PF00266(7|357)	YCL017C	tsa1366	NFS1	PF00266(100|462)	No	NA
5696	PSMB8	PSB8_HUMAN	81118@F02	PF00227(69|250)	YER012W	tsa289	PRE1	PF00227(4|184)	No	NA
5696	PSMB8	PSB8_HUMAN	81118@F02	PF00227(69|250)	YPR103W	tsa916	PRE2	PF00227(72|255)	No	NA
5696	PSMB8	PSB8_HUMAN	81118@F02	PF00227(69|250)	YJL001W	tsa292	PRE3	PF00227(16|196)	No	NA
5698	PSMB9	PSB9_HUMAN	81091@B07	PF00227(17|198)	YER012W	tsa289	PRE1	PF00227(4|184)	No	NA
5698	PSMB9	PSB9_HUMAN	81091@B07	PF00227(17|198)	YPR103W	tsa916	PRE2	PF00227(72|255)	No	NA
5698	PSMB9	PSB9_HUMAN	81091@B07	PF00227(17|198)	YJL001W	tsa292	PRE3	PF00227(16|196)	No	NA
5740	PTGIS	PTGIS_HUMAN	81125@A09	PF00067(36|491)	YHR007C	tsa14	ERG11	PF00067(57|520)	No	NA
5860	QDPR	DHPR_HUMAN	81039@C04	PF00106(13|165)	YBR265W	tsa543	TSC10	PF00106(9|198)	No	NA
51715	RAB23	RAB23_HUMAN	81038@A09	PF00071(11|170)	YLR229C	tsa26	CDC42	PF00071(5|175)	No	NA
51715	RAB23	RAB23_HUMAN	81038@A09	PF00071(11|170)	YPR165W	tsa2684	RHO1	PF00071(12|182)	No	NA
51715	RAB23	RAB23_HUMAN	81038@A09	PF00071(11|170)	YIL118W	tsa836	RHO3	PF00071(18|210)	No	NA
51715	RAB23	RAB23_HUMAN	81038@A09	PF00071(11|170)	YFL005W	tsa307	SEC4	PF00071(22|181)	No	NA
51715	RAB23	RAB23_HUMAN	81038@A09	PF00071(11|170)	YFL038C	tsa591	YPT1	PF00071(10|170)	No	NA
5873	RAB27A	RB27A_HUMAN	81133@G07	PF00071(11|182)	YLR229C	tsa26	CDC42	PF00071(5|175)	No	NA
5873	RAB27A	RB27A_HUMAN	81133@G07	PF00071(11|182)	YPR165W	tsa2684	RHO1	PF00071(12|182)	No	NA
5873	RAB27A	RB27A_HUMAN	81133@G07	PF00071(11|182)	YIL118W	tsa836	RHO3	PF00071(18|210)	No	NA
5873	RAB27A	RB27A_HUMAN	81133@G07	PF00071(11|182)	YFL005W	tsa307	SEC4	PF00071(22|181)	No	NA
5873	RAB27A	RB27A_HUMAN	81133@G07	PF00071(11|182)	YFL038C	tsa591	YPT1	PF00071(10|170)	No	NA
9364	RAB28	RAB28_HUMAN	81032@E05	PF00071(14|178)	YLR229C	tsa26	CDC42	PF00071(5|175)	No	NA
9364	RAB28	RAB28_HUMAN	81045@A02	PF00071(14|178)	YLR229C	tsa26	CDC42	PF00071(5|175)	No	NA
9364	RAB28	RAB28_HUMAN	81032@E05	PF00071(14|178)	YPR165W	tsa2684	RHO1	PF00071(12|182)	No	NA
9364	RAB28	RAB28_HUMAN	81045@A02	PF00071(14|178)	YPR165W	tsa2684	RHO1	PF00071(12|182)	No	NA
9364	RAB28	RAB28_HUMAN	81032@E05	PF00071(14|178)	YIL118W	tsa836	RHO3	PF00071(18|210)	No	NA
9364	RAB28	RAB28_HUMAN	81045@A02	PF00071(14|178)	YIL118W	tsa836	RHO3	PF00071(18|210)	No	NA
9364	RAB28	RAB28_HUMAN	81032@E05	PF00071(14|178)	YFL005W	tsa307	SEC4	PF00071(22|181)	No	NA
9364	RAB28	RAB28_HUMAN	81045@A02	PF00071(14|178)	YFL005W	tsa307	SEC4	PF00071(22|181)	No	NA
9364	RAB28	RAB28_HUMAN	81032@E05	PF00071(14|178)	YFL038C	tsa591	YPT1	PF00071(10|170)	No	NA
9364	RAB28	RAB28_HUMAN	81045@A02	PF00071(14|178)	YFL038C	tsa591	YPT1	PF00071(10|170)	No	NA
83452	RAB33B	RB33B_HUMAN	81116@A11	PF00071(35|199)	YLR229C	tsa26	CDC42	PF00071(5|175)	No	NA
83452	RAB33B	RB33B_HUMAN	81116@A11	PF00071(35|199)	YPR165W	tsa2684	RHO1	PF00071(12|182)	No	NA
83452	RAB33B	RB33B_HUMAN	81116@A11	PF00071(35|199)	YIL118W	tsa836	RHO3	PF00071(18|210)	No	NA
83452	RAB33B	RB33B_HUMAN	81116@A11	PF00071(35|199)	YFL038C	tsa591	YPT1	PF00071(10|170)	No	NA
116442	RAB39B	RB39B_HUMAN	81031@E04	PF00071(10|172)	YLR229C	tsa26	CDC42	PF00071(5|175)	No	NA
116442	RAB39B	RB39B_HUMAN	81031@E04	PF00071(10|172)	YPR165W	tsa2684	RHO1	PF00071(12|182)	No	NA
116442	RAB39B	RB39B_HUMAN	81031@E04	PF00071(10|172)	YIL118W	tsa836	RHO3	PF00071(18|210)	No	NA
116442	RAB39B	RB39B_HUMAN	81031@E04	PF00071(10|172)	YFL005W	tsa307	SEC4	PF00071(22|181)	No	NA
116442	RAB39B	RB39B_HUMAN	81031@E04	PF00071(10|172)	YFL038C	tsa591	YPT1	PF00071(10|170)	No	NA
7879	RAB7A	RAB7A_HUMAN	81037@B02	PF00071(10|174)	YLR229C	tsa26	CDC42	PF00071(5|175)	No	NA
7879	RAB7A	RAB7A_HUMAN	81037@B02	PF00071(10|174)	YPR165W	tsa2684	RHO1	PF00071(12|182)	No	NA
7879	RAB7A	RAB7A_HUMAN	81037@B02	PF00071(10|174)	YIL118W	tsa836	RHO3	PF00071(18|210)	No	NA
7879	RAB7A	RAB7A_HUMAN	81037@B02	PF00071(10|174)	YFL005W	tsa307	SEC4	PF00071(22|181)	No	NA
7879	RAB7A	RAB7A_HUMAN	81037@B02	PF00071(10|174)	YFL038C	tsa591	YPT1	PF00071(10|170)	No	NA
8934	RAB7L1	RAB7L_HUMAN	81030@B07	PF00071(9|174)	YLR229C	tsa26	CDC42	PF00071(5|175)	No	NA
8934	RAB7L1	RAB7L_HUMAN	81030@B07	PF00071(9|174)	YPR165W	tsa2684	RHO1	PF00071(12|182)	No	NA
8934	RAB7L1	RAB7L_HUMAN	81030@B07	PF00071(9|174)	YIL118W	tsa836	RHO3	PF00071(18|210)	No	NA
8934	RAB7L1	RAB7L_HUMAN	81030@B07	PF00071(9|174)	YFL005W	tsa307	SEC4	PF00071(22|181)	No	NA
8934	RAB7L1	RAB7L_HUMAN	81030@B07	PF00071(9|174)	YFL038C	tsa591	YPT1	PF00071(10|170)	No	NA
5879	RAC1	RAC1_HUMAN	81028@E09	PF00071(5|177)	YLR229C	tsa26	CDC42	PF00071(5|175)	No	NA
5879	RAC1	RAC1_HUMAN	81028@E09	PF00071(5|177)	YIL118W	tsa836	RHO3	PF00071(18|210)	No	NA
5879	RAC1	RAC1_HUMAN	81028@E09	PF00071(5|177)	YFL005W	tsa307	SEC4	PF00071(22|181)	No	NA
5879	RAC1	RAC1_HUMAN	81028@E09	PF00071(5|177)	YFL038C	tsa591	YPT1	PF00071(10|170)	No	NA
5891	RAGE	MOK_HUMAN	81037@B12	PF00069(4|285)	YFL029C	tsa650	CAK1	PF00069(24|364)	No	NA
5891	RAGE	MOK_HUMAN	81037@B12	PF00069(4|285)	YAR019C	tsa821	CDC15	PF00069(25|272)	No	NA
5891	RAGE	MOK_HUMAN	81037@B12	PF00069(4|285)	YBR160W	tsa150	CDC28	PF00069(8|295)	No	NA
5891	RAGE	MOK_HUMAN	81037@B12	PF00069(4|285)	YPL204W	tsa1196	HRR25	PF00069(9|264)	No	NA
5891	RAGE	MOK_HUMAN	81037@B12	PF00069(4|285)	YPL209C	tsa165	IPL1	PF00069(104|355)	No	NA
5891	RAGE	MOK_HUMAN	81037@B12	PF00069(4|285)	YDL108W	tsa109	KIN28	PF00069(7|290)	No	NA
5891	RAGE	MOK_HUMAN	81037@B12	PF00069(4|285)	YDL028C	tsa167	MPS1	PF00069(440|715)	No	NA
5913	RAPSN	RAPSN_HUMAN	81066@G06	PF10579(1|80),PF13414(128|185),PF13424(205|276),PF13639(363|403)	YBR155W	tsa1335	CNS1	PF13414(82|152)	No	NA
5913	RAPSN	RAPSN_HUMAN	81066@G06	PF10579(1|80),PF13414(128|185),PF13424(205|276),PF13639(363|403)	YNL313C	tsa2449	EMW1	PF13414(638|701)	No	NA
64783	RBM15	RBM15_HUMAN	81019@F06	PF00076(376|444),PF07744(788|924),PF13893(190|248),PF13893(471|527)	YDL209C	tsa1052	CWC2	PF00076(157|204)	No	NA
64783	RBM15	RBM15_HUMAN	81019@F06	PF00076(376|444),PF07744(788|924),PF13893(190|248),PF13893(471|527)	YOL123W	tsa858	HRP1	PF00076(162|228),PF00076(245|313)	No	NA
64783	RBM15	RBM15_HUMAN	81019@F06	PF00076(376|444),PF07744(788|924),PF13893(190|248),PF13893(471|527)	YOR319W	tsa2579	HSH49	PF00076(11|74),PF00076(110|178)	No	NA
64783	RBM15	RBM15_HUMAN	81019@F06	PF00076(376|444),PF07744(788|924),PF13893(190|248),PF13893(471|527)	YPL190C	tsa861	NAB3	PF00076(332|388)	No	NA
64783	RBM15	RBM15_HUMAN	81019@F06	PF00076(376|444),PF07744(788|924),PF13893(190|248),PF13893(471|527)	YNL110C	tsa2344	NOP15	PF00076(93|162)	No	NA
64783	RBM15	RBM15_HUMAN	81019@F06	PF00076(376|444),PF07744(788|924),PF13893(190|248),PF13893(471|527)	YOL144W	tsa1025	NOP8	PF13893(25|79)	No	NA
64783	RBM15	RBM15_HUMAN	81019@F06	PF00076(376|444),PF07744(788|924),PF13893(190|248),PF13893(471|527)	YNL251C	tsa2429	NRD1	PF00076(341|396)	No	NA
64783	RBM15	RBM15_HUMAN	81019@F06	PF00076(376|444),PF07744(788|924),PF13893(190|248),PF13893(471|527)	YDR381W	tsa1541	YRA1	PF00076(82|146)	No	NA
55131	RBM28	RBM28_HUMAN	81016@E11	PF00076(6|68),PF00076(116|184),PF00076(337|395),PF14259(490|567)	YDL209C	tsa1052	CWC2	PF00076(157|204)	No	NA
55131	RBM28	RBM28_HUMAN	81016@E11	PF00076(6|68),PF00076(116|184),PF00076(337|395),PF14259(490|567)	YPL190C	tsa861	NAB3	PF00076(332|388)	No	NA
55131	RBM28	RBM28_HUMAN	81016@E11	PF00076(6|68),PF00076(116|184),PF00076(337|395),PF14259(490|567)	YNL110C	tsa2344	NOP15	PF00076(93|162)	No	NA
55131	RBM28	RBM28_HUMAN	81016@E11	PF00076(6|68),PF00076(116|184),PF00076(337|395),PF14259(490|567)	YNL251C	tsa2429	NRD1	PF00076(341|396)	No	NA
55131	RBM28	RBM28_HUMAN	81016@E11	PF00076(6|68),PF00076(116|184),PF00076(337|395),PF14259(490|567)	YDR381W	tsa1541	YRA1	PF00076(82|146)	No	NA
145226	RDH12	RDH12_HUMAN	81060@B02	PF00106(40|181)	YBR265W	tsa543	TSC10	PF00106(9|198)	No	NA
5959	RDH5	RDH1_HUMAN	81060@A12	PF00106(31|193)	YBR265W	tsa543	TSC10	PF00106(9|198)	No	NA
64326	RFWD2	RFWD2_HUMAN	81129@B09	PF00097(136|173),PF00400(506|542),PF00400(590|626)	YNR026C	tsa60	SEC12	PF00400(306|335)	No	NA
9783	RIMS3	RIMS3_HUMAN	81053@D07	PF00168(171|257)	YNL152W	tsa2389	INN1	PF00168(13|94)	No	NA
9475	ROCK2	ROCK2_HUMAN	81014@E06	PF00069(92|354),PF00130(1261|1303),PF00169(1153|1346),PF01576(439|635),PF08912(978|1046)	YFL029C	tsa650	CAK1	PF00069(24|364)	No	NA
9475	ROCK2	ROCK2_HUMAN	81014@E06	PF00069(92|354),PF00130(1261|1303),PF00169(1153|1346),PF01576(439|635),PF08912(978|1046)	YAR019C	tsa821	CDC15	PF00069(25|272)	No	NA
9475	ROCK2	ROCK2_HUMAN	81014@E06	PF00069(92|354),PF00130(1261|1303),PF00169(1153|1346),PF01576(439|635),PF08912(978|1046)	YBR160W	tsa150	CDC28	PF00069(8|295)	No	NA
9475	ROCK2	ROCK2_HUMAN	81014@E06	PF00069(92|354),PF00130(1261|1303),PF00169(1153|1346),PF01576(439|635),PF08912(978|1046)	YPL204W	tsa1196	HRR25	PF00069(9|264)	No	NA
9475	ROCK2	ROCK2_HUMAN	81014@E06	PF00069(92|354),PF00130(1261|1303),PF00169(1153|1346),PF01576(439|635),PF08912(978|1046)	YPL209C	tsa165	IPL1	PF00069(104|355)	No	NA
9475	ROCK2	ROCK2_HUMAN	81014@E06	PF00069(92|354),PF00130(1261|1303),PF00169(1153|1346),PF01576(439|635),PF08912(978|1046)	YDL108W	tsa109	KIN28	PF00069(7|290)	No	NA
9475	ROCK2	ROCK2_HUMAN	81014@E06	PF00069(92|354),PF00130(1261|1303),PF00169(1153|1346),PF01576(439|635),PF08912(978|1046)	YDL028C	tsa167	MPS1	PF00069(440|715)	No	NA
9475	ROCK2	ROCK2_HUMAN	81014@E06	PF00069(92|354),PF00130(1261|1303),PF00169(1153|1346),PF01576(439|635),PF08912(978|1046)	YPR161C	tsa1028	SGV1	PF00069(60|366)	No	NA
6103	RPGR	RPGR_HUMAN	81087@G07	PF00415(55|101),PF00415(106|155),PF00415(158|205),PF00415(208|258),PF00415(262|310),PF00415(314|363)	YGL097W	tsa261	SRM1	PF00415(104|180),PF00415(183|236),PF00415(297|345),PF00415(348|409),PF00415(413|462)	No	NA
6165	RPL35A	RL35A_HUMAN	81044@A01	PF01247(5|104)	YPL143W	tsa2628	RPL33A	PF01247(7|101)	No	NA
6197	RPS6KA3	KS6A3_HUMAN	81015@H07	PF00069(68|327),PF00069(422|679),PF00433(351|388)	YFL029C	tsa650	CAK1	PF00069(24|364)	No	NA
6197	RPS6KA3	KS6A3_HUMAN	81015@H07	PF00069(68|327),PF00069(422|679),PF00433(351|388)	YAR019C	tsa821	CDC15	PF00069(25|272)	No	NA
6197	RPS6KA3	KS6A3_HUMAN	81015@H07	PF00069(68|327),PF00069(422|679),PF00433(351|388)	YBR160W	tsa150	CDC28	PF00069(8|295)	No	NA
6197	RPS6KA3	KS6A3_HUMAN	81015@H07	PF00069(68|327),PF00069(422|679),PF00433(351|388)	YPL204W	tsa1196	HRR25	PF00069(9|264)	No	NA
6197	RPS6KA3	KS6A3_HUMAN	81015@H07	PF00069(68|327),PF00069(422|679),PF00433(351|388)	YPL209C	tsa165	IPL1	PF00069(104|355)	No	NA
6197	RPS6KA3	KS6A3_HUMAN	81015@H07	PF00069(68|327),PF00069(422|679),PF00433(351|388)	YDL108W	tsa109	KIN28	PF00069(7|290)	No	NA
6197	RPS6KA3	KS6A3_HUMAN	81015@H07	PF00069(68|327),PF00069(422|679),PF00433(351|388)	YDL028C	tsa167	MPS1	PF00069(440|715)	No	NA
6197	RPS6KA3	KS6A3_HUMAN	81015@H07	PF00069(68|327),PF00069(422|679),PF00433(351|388)	YPR161C	tsa1028	SGV1	PF00069(60|366)	No	NA
6198	RPS6KB1	KS6B1_HUMAN	81093@A03	PF00069(91|352),PF00433(374|417)	YFL029C	tsa650	CAK1	PF00069(24|364)	No	NA
6198	RPS6KB1	KS6B1_HUMAN	81093@A03	PF00069(91|352),PF00433(374|417)	YBR160W	tsa150	CDC28	PF00069(8|295)	No	NA
6198	RPS6KB1	KS6B1_HUMAN	81093@A03	PF00069(91|352),PF00433(374|417)	YPL204W	tsa1196	HRR25	PF00069(9|264)	No	NA
6198	RPS6KB1	KS6B1_HUMAN	81093@A03	PF00069(91|352),PF00433(374|417)	YPL209C	tsa165	IPL1	PF00069(104|355)	No	NA
6198	RPS6KB1	KS6B1_HUMAN	81093@A03	PF00069(91|352),PF00433(374|417)	YDL108W	tsa109	KIN28	PF00069(7|290)	No	NA
6198	RPS6KB1	KS6B1_HUMAN	81093@A03	PF00069(91|352),PF00433(374|417)	YDL028C	tsa167	MPS1	PF00069(440|715)	No	NA
6198	RPS6KB1	KS6B1_HUMAN	81093@A03	PF00069(91|352),PF00433(374|417)	YPR161C	tsa1028	SGV1	PF00069(60|366)	No	NA
83694	RPS6KL1	RPKL1_HUMAN	81097@G10	PF00069(384|538),PF04212(49|115)	YFL029C	tsa650	CAK1	PF00069(24|364)	No	NA
83694	RPS6KL1	RPKL1_HUMAN	81097@G10	PF00069(384|538),PF04212(49|115)	YAR019C	tsa821	CDC15	PF00069(25|272)	No	NA
83694	RPS6KL1	RPKL1_HUMAN	81097@G10	PF00069(384|538),PF04212(49|115)	YBR160W	tsa150	CDC28	PF00069(8|295)	No	NA
83694	RPS6KL1	RPKL1_HUMAN	81097@G10	PF00069(384|538),PF04212(49|115)	YPL204W	tsa1196	HRR25	PF00069(9|264)	No	NA
83694	RPS6KL1	RPKL1_HUMAN	81097@G10	PF00069(384|538),PF04212(49|115)	YPL209C	tsa165	IPL1	PF00069(104|355)	No	NA
83694	RPS6KL1	RPKL1_HUMAN	81097@G10	PF00069(384|538),PF04212(49|115)	YDL028C	tsa167	MPS1	PF00069(440|715)	No	NA
83694	RPS6KL1	RPKL1_HUMAN	81097@G10	PF00069(384|538),PF04212(49|115)	YPR161C	tsa1028	SGV1	PF00069(60|366)	No	NA
9733	SART3	SART3_HUMAN	81131@C05	PF00076(706|774),PF00076(803|871),PF05391(942|962)	YMR268C	tsa402	PRP24	PF00076(43|109),PF00076(119|188),PF00076(212|282),PF05391(423|443)	No	NA
22937	SCAP	SCAP_HUMAN	81019@A12	PF00400(1110|1146),PF12349(308|454)	YPL126W	tsa2622	NAN1	PF00400(292|324)	No	NA
22937	SCAP	SCAP_HUMAN	81019@A12	PF00400(1110|1146),PF12349(308|454)	YNR026C	tsa60	SEC12	PF00400(306|335)	No	NA
6391	SDHC	C560_HUMAN	81025@B05	PF01127(48|164)	YKL141W	tsa2113	SDH3	PF01127(72|193)	No	NA
79048	SECISBP2	SEBP2_HUMAN	81004@A04	PF01248(658|757)	YDL208W	tsa1176	NHP2	PF01248(42|132)	No	NA
79048	SECISBP2	SEBP2_HUMAN	81004@A04	PF01248(658|757)	YGL030W	tsa1714	RPL30	PF01248(9|101)	No	NA
79048	SECISBP2	SEBP2_HUMAN	81004@A04	PF01248(658|757)	YEL026W	tsa810	SNU13	PF01248(19|110)	No	NA
6601	SMARCC2	SMRC2_HUMAN	81101@E01	PF00249(600|641),PF04433(425|512)	YNL039W	tsa2333	BDP1	PF00249(418|459)	No	NA
27127	SMC1B	SMC1B_HUMAN	81020@F08	PF02463(4|1203),PF06470(514|629)	YFL008W	tsa68	SMC1	PF02463(5|1211),PF06470(527|641)	No	NA
6609	SMPD1	ASM_HUMAN	81067@H03	PF00149(200|461)	YDR182W	tsa31	CDC1	PF00149(88|316)	No	NA
6609	SMPD1	ASM_HUMAN	81067@H03	PF00149(200|461)	YER133W	tsa185	GLC7	PF00149(57|249)	No	NA
9342	SNAP29	SNP29_HUMAN	81042@G08	PF00835(142|196),PF05739(203|257),PF08614(142|258),PF12352(62|113)	YIL004C	tsa792	BET1	PF05739(58|118)	No	NA
9342	SNAP29	SNP29_HUMAN	81042@G07	PF00835(142|196),PF05739(203|257),PF08614(142|258),PF12352(62|113)	YLR078C	tsa199	BOS1	PF12352(154|218)	No	NA
9342	SNAP29	SNP29_HUMAN	81042@G08	PF00835(142|196),PF05739(203|257),PF08614(142|258),PF12352(62|113)	YLR078C	tsa199	BOS1	PF12352(154|218)	No	NA
54861	SNRK	SNRK_HUMAN	81129@G11	PF00069(16|269)	YFL029C	tsa650	CAK1	PF00069(24|364)	No	NA
54861	SNRK	SNRK_HUMAN	81129@G11	PF00069(16|269)	YAR019C	tsa821	CDC15	PF00069(25|272)	No	NA
54861	SNRK	SNRK_HUMAN	81129@G11	PF00069(16|269)	YBR160W	tsa150	CDC28	PF00069(8|295)	No	NA
54861	SNRK	SNRK_HUMAN	81129@G11	PF00069(16|269)	YPL204W	tsa1196	HRR25	PF00069(9|264)	No	NA
54861	SNRK	SNRK_HUMAN	81129@G11	PF00069(16|269)	YPL209C	tsa165	IPL1	PF00069(104|355)	No	NA
54861	SNRK	SNRK_HUMAN	81129@G11	PF00069(16|269)	YDL108W	tsa109	KIN28	PF00069(7|290)	No	NA
54861	SNRK	SNRK_HUMAN	81129@G11	PF00069(16|269)	YDL028C	tsa167	MPS1	PF00069(440|715)	No	NA
54861	SNRK	SNRK_HUMAN	81129@G11	PF00069(16|269)	YPR161C	tsa1028	SGV1	PF00069(60|366)	No	NA
6638	SNRPN	RSMN_HUMAN	81039@D01	PF01423(9|81)	YER112W	tsa1646	LSM4	PF01423(7|80)	No	NA
6638	SNRPN	RSMN_HUMAN	81039@D01	PF01423(9|81)	YJR022W	tsa2016	LSM8	PF01423(4|66)	No	NA
6638	SNRPN	RSMN_HUMAN	81039@D01	PF01423(9|81)	YGR074W	tsa748	SMD1	PF01423(5|97)	No	NA
6638	SNRPN	RSMN_HUMAN	81039@D01	PF01423(9|81)	YLR275W	tsa2239	SMD2	PF01423(40|104)	No	NA
6638	SNRPN	RSMN_HUMAN	81039@D01	PF01423(9|81)	YLR147C	tsa2227	SMD3	PF01423(10|73)	No	NA
6638	SNRPN	RSMN_HUMAN	81039@D01	PF01423(9|81)	YOR159C	tsa2548	SME1	PF01423(19|91)	No	NA
6638	SNRPN	RSMN_HUMAN	81039@D01	PF01423(9|81)	YPR182W	tsa2708	SMX3	PF01423(18|82)	No	NA
6683	SPAST	SPAST_HUMAN	81129@A02	PF00004(378|507),PF04212(120|195)	YKL145W	tsa190	RPT1	PF00004(246|378)	No	NA
6683	SPAST	SPAST_HUMAN	81129@A02	PF00004(378|507),PF04212(120|195)	YDL007W	tsa934	RPT2	PF00004(219|351)	No	NA
6683	SPAST	SPAST_HUMAN	81129@A02	PF00004(378|507),PF04212(120|195)	YOR259C	tsa260	RPT4	PF00004(218|351)	No	NA
6683	SPAST	SPAST_HUMAN	81129@A02	PF00004(378|507),PF04212(120|195)	YOR117W	tsa2535	RPT5	PF00004(219|351)	No	NA
6683	SPAST	SPAST_HUMAN	81129@A02	PF00004(378|507),PF04212(120|195)	YGL048C	tsa907	RPT6	PF00004(185|317)	No	NA
6687	SPG7	SPG7_HUMAN	81078@B09	PF00004(346|478),PF01434(544|746),PF06480(144|237)	YKL145W	tsa190	RPT1	PF00004(246|378)	No	NA
6687	SPG7	SPG7_HUMAN	81078@B09	PF00004(346|478),PF01434(544|746),PF06480(144|237)	YDL007W	tsa934	RPT2	PF00004(219|351)	No	NA
6687	SPG7	SPG7_HUMAN	81078@B09	PF00004(346|478),PF01434(544|746),PF06480(144|237)	YDR394W	tsa785	RPT3	PF00004(209|341)	No	NA
6687	SPG7	SPG7_HUMAN	81078@B09	PF00004(346|478),PF01434(544|746),PF06480(144|237)	YOR259C	tsa260	RPT4	PF00004(218|351)	No	NA
6687	SPG7	SPG7_HUMAN	81078@B09	PF00004(346|478),PF01434(544|746),PF06480(144|237)	YOR117W	tsa2535	RPT5	PF00004(219|351)	No	NA
6687	SPG7	SPG7_HUMAN	81078@B09	PF00004(346|478),PF01434(544|746),PF06480(144|237)	YGL048C	tsa907	RPT6	PF00004(185|317)	No	NA
6468	SRCAP	FBXW4_HUMAN	81051@F06	PF00400(196|227),PF12937(29|72)	YFL009W	tsa334	CDC4	PF00400(382|408),PF00400(415|449),PF00400(453|493),PF00400(523|556),PF00400(561|598),PF00400(626|658),PF12937(276|321)	No	NA
6793	STK10	STK10_HUMAN	81011@B08	PF00069(36|294),PF12474(586|725),PF12474(754|895)	YFL029C	tsa650	CAK1	PF00069(24|364)	No	NA
6793	STK10	STK10_HUMAN	81011@B08	PF00069(36|294),PF12474(586|725),PF12474(754|895)	YAR019C	tsa821	CDC15	PF00069(25|272)	No	NA
6793	STK10	STK10_HUMAN	81011@B08	PF00069(36|294),PF12474(586|725),PF12474(754|895)	YBR160W	tsa150	CDC28	PF00069(8|295)	No	NA
6793	STK10	STK10_HUMAN	81011@B08	PF00069(36|294),PF12474(586|725),PF12474(754|895)	YPL204W	tsa1196	HRR25	PF00069(9|264)	No	NA
6793	STK10	STK10_HUMAN	81011@B08	PF00069(36|294),PF12474(586|725),PF12474(754|895)	YPL209C	tsa165	IPL1	PF00069(104|355)	No	NA
6793	STK10	STK10_HUMAN	81011@B08	PF00069(36|294),PF12474(586|725),PF12474(754|895)	YDL108W	tsa109	KIN28	PF00069(7|290)	No	NA
6793	STK10	STK10_HUMAN	81011@B08	PF00069(36|294),PF12474(586|725),PF12474(754|895)	YDL028C	tsa167	MPS1	PF00069(440|715)	No	NA
6793	STK10	STK10_HUMAN	81011@B08	PF00069(36|294),PF12474(586|725),PF12474(754|895)	YPR161C	tsa1028	SGV1	PF00069(60|366)	No	NA
202374	STK32A	ST32A_HUMAN	81025@H07	PF00069(23|280)	YFL029C	tsa650	CAK1	PF00069(24|364)	No	NA
202374	STK32A	ST32A_HUMAN	81025@H07	PF00069(23|280)	YAR019C	tsa821	CDC15	PF00069(25|272)	No	NA
202374	STK32A	ST32A_HUMAN	81025@H07	PF00069(23|280)	YBR160W	tsa150	CDC28	PF00069(8|295)	No	NA
202374	STK32A	ST32A_HUMAN	81025@H07	PF00069(23|280)	YPL204W	tsa1196	HRR25	PF00069(9|264)	No	NA
202374	STK32A	ST32A_HUMAN	81025@H07	PF00069(23|280)	YPL209C	tsa165	IPL1	PF00069(104|355)	No	NA
202374	STK32A	ST32A_HUMAN	81025@H07	PF00069(23|280)	YDL108W	tsa109	KIN28	PF00069(7|290)	No	NA
202374	STK32A	ST32A_HUMAN	81025@H07	PF00069(23|280)	YDL028C	tsa167	MPS1	PF00069(440|715)	No	NA
202374	STK32A	ST32A_HUMAN	81025@H07	PF00069(23|280)	YPR161C	tsa1028	SGV1	PF00069(60|366)	No	NA
6789	STK4	STK4_HUMAN	81001@H03	PF00069(31|281),PF11629(432|480)	YFL029C	tsa650	CAK1	PF00069(24|364)	No	NA
6789	STK4	STK4_HUMAN	81001@H03	PF00069(31|281),PF11629(432|480)	YAR019C	tsa821	CDC15	PF00069(25|272)	No	NA
6789	STK4	STK4_HUMAN	81001@H03	PF00069(31|281),PF11629(432|480)	YBR160W	tsa150	CDC28	PF00069(8|295)	No	NA
6789	STK4	STK4_HUMAN	81001@H03	PF00069(31|281),PF11629(432|480)	YPL204W	tsa1196	HRR25	PF00069(9|264)	No	NA
6789	STK4	STK4_HUMAN	81001@H03	PF00069(31|281),PF11629(432|480)	YPL209C	tsa165	IPL1	PF00069(104|355)	No	NA
6789	STK4	STK4_HUMAN	81001@H03	PF00069(31|281),PF11629(432|480)	YDL108W	tsa109	KIN28	PF00069(7|290)	No	NA
6789	STK4	STK4_HUMAN	81001@H03	PF00069(31|281),PF11629(432|480)	YDL028C	tsa167	MPS1	PF00069(440|715)	No	NA
6789	STK4	STK4_HUMAN	81001@H03	PF00069(31|281),PF11629(432|480)	YPR161C	tsa1028	SGV1	PF00069(60|366)	No	NA
6801	STRN	STRN_HUMAN	81015@F04	PF00400(453|491),PF00400(507|544),PF00400(565|597),PF00400(696|734),PF08232(48|179)	YPL126W	tsa2622	NAN1	PF00400(292|324)	No	NA
6801	STRN	STRN_HUMAN	81015@F04	PF00400(453|491),PF00400(507|544),PF00400(565|597),PF00400(696|734),PF08232(48|179)	YNR026C	tsa60	SEC12	PF00400(306|335)	No	NA
8676	STX11	STX11_HUMAN	81013@B01	PF00804(45|143),PF05739(210|269)	YIL004C	tsa792	BET1	PF05739(58|118)	No	NA
6812	STXBP1	STXB1_HUMAN	81106@E12	PF00995(28|581)	YDR164C	tsa36	SEC1	PF00995(26|635)	No	NA
6812	STXBP1	STXB1_HUMAN	81106@E12	PF00995(28|581)	YDR189W	tsa251	SLY1	PF00995(53|653)	No	NA
6814	STXBP3	STXB3_HUMAN	81100@A03	PF00995(32|576)	YDR164C	tsa36	SEC1	PF00995(26|635)	No	NA
6814	STXBP3	STXB3_HUMAN	81106@B02	PF00995(32|576)	YDR164C	tsa36	SEC1	PF00995(26|635)	No	NA
6814	STXBP3	STXB3_HUMAN	81100@A03	PF00995(32|576)	YDR189W	tsa251	SLY1	PF00995(53|653)	No	NA
6814	STXBP3	STXB3_HUMAN	81106@B02	PF00995(32|576)	YDR189W	tsa251	SLY1	PF00995(53|653)	No	NA
6814	STXBP3	STXB3_HUMAN	81106@B03	PF00995(32|576)	YDR189W	tsa251	SLY1	PF00995(53|653)	No	NA
7341	SUMO1	SUMO1_HUMAN	81032@H07	PF11976(22|91)	YDR510W	tsa928	SMT3	PF11976(24|91)	No	25999509
7341	SUMO1	SUMO1_HUMAN	81006@D07	PF11976(22|91)	YDR510W	tsa928	SMT3	PF11976(24|91)	No	25999509
387082	SUMO4	SUMO4_HUMAN	81005@G11	PF11976(18|86)	YDR510W	tsa928	SMT3	PF11976(24|91)	No	NA
23208	SYT11	SYT11_HUMAN	81083@C07	PF00168(174|261),PF00168(309|396)	YNL152W	tsa2389	INN1	PF00168(13|94)	No	NA
127833	SYT2	SYT2_HUMAN	81082@F01	PF00168(156|242),PF00168(287|374)	YNL152W	tsa2389	INN1	PF00168(13|94)	No	NA
94122	SYTL5	SYTL5_HUMAN	81016@D06	PF00168(424|510),PF00168(589|677),PF02318(13|123)	YNL152W	tsa2389	INN1	PF00168(13|94)	No	NA
8148	TAF15	RBP56_HUMAN	81126@D11	PF00076(236|314),PF00641(354|384)	YDL209C	tsa1052	CWC2	PF00076(157|204)	No	NA
8148	TAF15	RBP56_HUMAN	81126@D11	PF00076(236|314),PF00641(354|384)	YPL190C	tsa861	NAB3	PF00076(332|388)	No	NA
8148	TAF15	RBP56_HUMAN	81126@D11	PF00076(236|314),PF00641(354|384)	YNL110C	tsa2344	NOP15	PF00076(93|162)	No	NA
8148	TAF15	RBP56_HUMAN	81126@D11	PF00076(236|314),PF00641(354|384)	YNL251C	tsa2429	NRD1	PF00076(341|396)	No	NA
8148	TAF15	RBP56_HUMAN	81126@D11	PF00076(236|314),PF00641(354|384)	YDR381W	tsa1541	YRA1	PF00076(82|146)	No	NA
29110	TBK1	TBK1_HUMAN	81015@F11	PF00069(12|251)	YAR019C	tsa821	CDC15	PF00069(25|272)	No	NA
29110	TBK1	TBK1_HUMAN	81015@F11	PF00069(12|251)	YBR160W	tsa150	CDC28	PF00069(8|295)	No	NA
29110	TBK1	TBK1_HUMAN	81015@F11	PF00069(12|251)	YPL204W	tsa1196	HRR25	PF00069(9|264)	No	NA
29110	TBK1	TBK1_HUMAN	81015@F11	PF00069(12|251)	YPL209C	tsa165	IPL1	PF00069(104|355)	No	NA
29110	TBK1	TBK1_HUMAN	81015@F11	PF00069(12|251)	YDL108W	tsa109	KIN28	PF00069(7|290)	No	NA
29110	TBK1	TBK1_HUMAN	81015@F11	PF00069(12|251)	YDL028C	tsa167	MPS1	PF00069(440|715)	No	NA
29110	TBK1	TBK1_HUMAN	81015@F11	PF00069(12|251)	YPR161C	tsa1028	SGV1	PF00069(60|366)	No	NA
90665	TBL1Y	TBL1Y_HUMAN	81096@A12	PF00400(173|207),PF00400(236|262),PF00400(269|304),PF00400(351|387),PF00400(393|438),PF00400(442|480),PF08513(6|32)	YPL126W	tsa2622	NAN1	PF00400(292|324)	No	NA
90665	TBL1Y	TBL1Y_HUMAN	81096@A12	PF00400(173|207),PF00400(236|262),PF00400(269|304),PF00400(351|387),PF00400(393|438),PF00400(442|480),PF08513(6|32)	YNR026C	tsa60	SEC12	PF00400(306|335)	No	NA
6916	TBXAS1	THAS_HUMAN	81086@A07	PF00067(46|298),PF00067(325|527)	YHR007C	tsa14	ERG11	PF00067(57|520)	No	NA
6916	TBXAS1	THAS_HUMAN	81086@A08	PF00067(46|298),PF00067(325|527)	YHR007C	tsa14	ERG11	PF00067(57|520)	No	NA
51106	TFB1M	TFB1M_HUMAN	81064@C05	PF00398(29|278)	YPL266W	tsa984	DIM1	PF00398(28|279)	No	NA
7048	TGFBR2	TGFR2_HUMAN	81055@H03	PF00069(246|536),PF08917(48|160)	YFL029C	tsa650	CAK1	PF00069(24|364)	No	NA
7048	TGFBR2	TGFR2_HUMAN	81055@H03	PF00069(246|536),PF08917(48|160)	YAR019C	tsa821	CDC15	PF00069(25|272)	No	NA
7048	TGFBR2	TGFR2_HUMAN	81055@H03	PF00069(246|536),PF08917(48|160)	YBR160W	tsa150	CDC28	PF00069(8|295)	No	NA
7048	TGFBR2	TGFR2_HUMAN	81055@H03	PF00069(246|536),PF08917(48|160)	YPL204W	tsa1196	HRR25	PF00069(9|264)	No	NA
7048	TGFBR2	TGFR2_HUMAN	81055@H03	PF00069(246|536),PF08917(48|160)	YPL209C	tsa165	IPL1	PF00069(104|355)	No	NA
7048	TGFBR2	TGFR2_HUMAN	81055@H03	PF00069(246|536),PF08917(48|160)	YDL108W	tsa109	KIN28	PF00069(7|290)	No	NA
7048	TGFBR2	TGFR2_HUMAN	81055@H03	PF00069(246|536),PF08917(48|160)	YDL028C	tsa167	MPS1	PF00069(440|715)	No	NA
7048	TGFBR2	TGFR2_HUMAN	81055@H03	PF00069(246|536),PF08917(48|160)	YPR161C	tsa1028	SGV1	PF00069(60|366)	No	NA
65084	TMEM135	TM135_HUMAN	81024@B04	PF02466(287|341)	YJL143W	tsa1987	TIM17	PF02466(9|132)	No	NA
65084	TMEM135	TM135_HUMAN	81024@B04	PF02466(287|341)	YDL217C	tsa714	TIM22	PF02466(41|195)	No	NA
7127	TNFAIP2	TNAP2_HUMAN	81135@C05	PF06046(123|650)	YIL068C	tsa38	SEC6	PF06046(178|797)	No	NA
7167	TPI1	TPIS_HUMAN	81040@D03	PF00121(8|245)	YDR050C	tsa988	TPI1	PF00121(6|244)	No	25999509
10221	TRIB1	TRIB1_HUMAN	81122@B08	PF00069(136|338)	YFL029C	tsa650	CAK1	PF00069(24|364)	No	NA
10221	TRIB1	TRIB1_HUMAN	81122@B08	PF00069(136|338)	YAR019C	tsa821	CDC15	PF00069(25|272)	No	NA
10221	TRIB1	TRIB1_HUMAN	81122@B08	PF00069(136|338)	YBR160W	tsa150	CDC28	PF00069(8|295)	No	NA
10221	TRIB1	TRIB1_HUMAN	81122@B08	PF00069(136|338)	YPL204W	tsa1196	HRR25	PF00069(9|264)	No	NA
10221	TRIB1	TRIB1_HUMAN	81122@B08	PF00069(136|338)	YPL209C	tsa165	IPL1	PF00069(104|355)	No	NA
10221	TRIB1	TRIB1_HUMAN	81122@B08	PF00069(136|338)	YDL108W	tsa109	KIN28	PF00069(7|290)	No	NA
10221	TRIB1	TRIB1_HUMAN	81122@B08	PF00069(136|338)	YDL028C	tsa167	MPS1	PF00069(440|715)	No	NA
10221	TRIB1	TRIB1_HUMAN	81122@B08	PF00069(136|338)	YPR161C	tsa1028	SGV1	PF00069(60|366)	No	NA
57761	TRIB3	TRIB3_HUMAN	81066@C05	PF00069(111|315)	YFL029C	tsa650	CAK1	PF00069(24|364)	No	NA
57761	TRIB3	TRIB3_HUMAN	81066@C05	PF00069(111|315)	YAR019C	tsa821	CDC15	PF00069(25|272)	No	NA
57761	TRIB3	TRIB3_HUMAN	81066@C05	PF00069(111|315)	YBR160W	tsa150	CDC28	PF00069(8|295)	No	NA
57761	TRIB3	TRIB3_HUMAN	81066@C05	PF00069(111|315)	YPL204W	tsa1196	HRR25	PF00069(9|264)	No	NA
57761	TRIB3	TRIB3_HUMAN	81066@C05	PF00069(111|315)	YPL209C	tsa165	IPL1	PF00069(104|355)	No	NA
57761	TRIB3	TRIB3_HUMAN	81066@C05	PF00069(111|315)	YDL108W	tsa109	KIN28	PF00069(7|290)	No	NA
57761	TRIB3	TRIB3_HUMAN	81066@C05	PF00069(111|315)	YDL028C	tsa167	MPS1	PF00069(440|715)	No	NA
57761	TRIB3	TRIB3_HUMAN	81066@C05	PF00069(111|315)	YPR161C	tsa1028	SGV1	PF00069(60|366)	No	NA
80746	TSEN2	SEN2_HUMAN	81086@D05	PF01974(339|428),PF02778(281|329)	YLR105C	tsa676	SEN2	PF01974(259|336)	No	NA
80746	TSEN2	SEN2_HUMAN	81086@D05	PF01974(339|428),PF02778(281|329)	YAR008W	tsa1286	SEN34	PF01974(182|263)	No	NA
283629	TSSK4	TSSK4_HUMAN	81058@F07	PF00069(25|293)	YFL029C	tsa650	CAK1	PF00069(24|364)	No	NA
283629	TSSK4	TSSK4_HUMAN	81058@F07	PF00069(25|293)	YAR019C	tsa821	CDC15	PF00069(25|272)	No	NA
283629	TSSK4	TSSK4_HUMAN	81058@F07	PF00069(25|293)	YBR160W	tsa150	CDC28	PF00069(8|295)	No	NA
283629	TSSK4	TSSK4_HUMAN	81058@F07	PF00069(25|293)	YPL204W	tsa1196	HRR25	PF00069(9|264)	No	NA
283629	TSSK4	TSSK4_HUMAN	81058@F07	PF00069(25|293)	YPL209C	tsa165	IPL1	PF00069(104|355)	No	NA
283629	TSSK4	TSSK4_HUMAN	81058@F07	PF00069(25|293)	YDL108W	tsa109	KIN28	PF00069(7|290)	No	NA
283629	TSSK4	TSSK4_HUMAN	81058@F07	PF00069(25|293)	YDL028C	tsa167	MPS1	PF00069(440|715)	No	NA
283629	TSSK4	TSSK4_HUMAN	81058@F07	PF00069(25|293)	YPR161C	tsa1028	SGV1	PF00069(60|366)	No	NA
7320	UBE2B	UBE2B_HUMAN	81023@B11	PF00179(8|143)	YDL064W	tsa370	UBC9	PF00179(8|148)	No	NA
7329	UBE2I	UBC9_HUMAN	81013@B03	PF00179(8|151)	YDR054C	tsa92	CDC34	PF00179(15|163)	No	NA
7329	UBE2I	UBC9_HUMAN	81013@B03	PF00179(8|151)	YDL064W	tsa370	UBC9	PF00179(8|148)	No	8668125
64718	UNKL	UNKL_HUMAN	81049@C01	PF00642(292|308),PF13920(637|675)	YPR107C	tsa2667	YTH1	PF00642(91|114)	No	NA
7389	UROD	DCUP_HUMAN	81071@A03	PF01208(15|360)	YDR047W	tsa1487	HEM12	PF01208(8|358)	No	NA
7390	UROS	HEM4_HUMAN	81043@E07	PF02602(19|252)	YOR278W	tsa2575	HEM4	PF02602(25|265)	No	NA
7415	VCP	TERA_HUMAN	81100@C08	PF00004(241|370),PF00004(514|647),PF02359(25|107),PF02933(126|189),PF09336(719|760)	YLR397C	tsa266	AFG2	PF00004(282|412),PF00004(553|682)	No	NA
7415	VCP	TERA_HUMAN	81128@C06	PF00004(241|370),PF00004(514|647),PF02359(25|107),PF02933(126|189),PF09336(719|760)	YLR397C	tsa266	AFG2	PF00004(282|412),PF00004(553|682)	No	NA
7415	VCP	TERA_HUMAN	81100@C08	PF00004(241|370),PF00004(514|647),PF02359(25|107),PF02933(126|189),PF09336(719|760)	YLL034C	tsa2176	RIX7	PF00004(242|374),PF00004(570|699)	No	NA
7415	VCP	TERA_HUMAN	81128@C06	PF00004(241|370),PF00004(514|647),PF02359(25|107),PF02933(126|189),PF09336(719|760)	YLL034C	tsa2176	RIX7	PF00004(242|374),PF00004(570|699)	No	NA
7415	VCP	TERA_HUMAN	81100@C08	PF00004(241|370),PF00004(514|647),PF02359(25|107),PF02933(126|189),PF09336(719|760)	YKL145W	tsa190	RPT1	PF00004(246|378)	No	NA
7415	VCP	TERA_HUMAN	81128@C06	PF00004(241|370),PF00004(514|647),PF02359(25|107),PF02933(126|189),PF09336(719|760)	YKL145W	tsa190	RPT1	PF00004(246|378)	No	NA
7415	VCP	TERA_HUMAN	81100@C08	PF00004(241|370),PF00004(514|647),PF02359(25|107),PF02933(126|189),PF09336(719|760)	YDL007W	tsa934	RPT2	PF00004(219|351)	No	NA
7415	VCP	TERA_HUMAN	81128@C06	PF00004(241|370),PF00004(514|647),PF02359(25|107),PF02933(126|189),PF09336(719|760)	YDL007W	tsa934	RPT2	PF00004(219|351)	No	NA
7415	VCP	TERA_HUMAN	81100@C08	PF00004(241|370),PF00004(514|647),PF02359(25|107),PF02933(126|189),PF09336(719|760)	YDR394W	tsa785	RPT3	PF00004(209|341)	No	NA
7415	VCP	TERA_HUMAN	81128@C06	PF00004(241|370),PF00004(514|647),PF02359(25|107),PF02933(126|189),PF09336(719|760)	YDR394W	tsa785	RPT3	PF00004(209|341)	No	NA
7415	VCP	TERA_HUMAN	81100@C08	PF00004(241|370),PF00004(514|647),PF02359(25|107),PF02933(126|189),PF09336(719|760)	YOR259C	tsa260	RPT4	PF00004(218|351)	No	NA
7415	VCP	TERA_HUMAN	81128@C06	PF00004(241|370),PF00004(514|647),PF02359(25|107),PF02933(126|189),PF09336(719|760)	YOR259C	tsa260	RPT4	PF00004(218|351)	No	NA
7415	VCP	TERA_HUMAN	81100@C08	PF00004(241|370),PF00004(514|647),PF02359(25|107),PF02933(126|189),PF09336(719|760)	YOR117W	tsa2535	RPT5	PF00004(219|351)	No	NA
7415	VCP	TERA_HUMAN	81128@C06	PF00004(241|370),PF00004(514|647),PF02359(25|107),PF02933(126|189),PF09336(719|760)	YOR117W	tsa2535	RPT5	PF00004(219|351)	No	NA
7443	VRK1	VRK1_HUMAN	81123@B03	PF00069(39|278)	YFL029C	tsa650	CAK1	PF00069(24|364)	No	NA
7443	VRK1	VRK1_HUMAN	81123@B03	PF00069(39|278)	YAR019C	tsa821	CDC15	PF00069(25|272)	No	NA
7443	VRK1	VRK1_HUMAN	81123@B03	PF00069(39|278)	YBR160W	tsa150	CDC28	PF00069(8|295)	No	NA
7443	VRK1	VRK1_HUMAN	81123@B03	PF00069(39|278)	YPL204W	tsa1196	HRR25	PF00069(9|264)	No	NA
7443	VRK1	VRK1_HUMAN	81123@B03	PF00069(39|278)	YPL209C	tsa165	IPL1	PF00069(104|355)	No	NA
7443	VRK1	VRK1_HUMAN	81123@B03	PF00069(39|278)	YDL108W	tsa109	KIN28	PF00069(7|290)	No	NA
7443	VRK1	VRK1_HUMAN	81123@B03	PF00069(39|278)	YDL028C	tsa167	MPS1	PF00069(440|715)	No	NA
7443	VRK1	VRK1_HUMAN	81123@B03	PF00069(39|278)	YPR161C	tsa1028	SGV1	PF00069(60|366)	No	NA
6446	WASF3	SGK1_HUMAN	81083@B02	PF00069(98|353),PF00433(375|425)	YFL029C	tsa650	CAK1	PF00069(24|364)	No	NA
6446	WASF3	SGK1_HUMAN	81083@B02	PF00069(98|353),PF00433(375|425)	YAR019C	tsa821	CDC15	PF00069(25|272)	No	NA
6446	WASF3	SGK1_HUMAN	81083@B02	PF00069(98|353),PF00433(375|425)	YBR160W	tsa150	CDC28	PF00069(8|295)	No	NA
6446	WASF3	SGK1_HUMAN	81083@B02	PF00069(98|353),PF00433(375|425)	YPL204W	tsa1196	HRR25	PF00069(9|264)	No	NA
6446	WASF3	SGK1_HUMAN	81083@B02	PF00069(98|353),PF00433(375|425)	YPL209C	tsa165	IPL1	PF00069(104|355)	No	NA
6446	WASF3	SGK1_HUMAN	81083@B02	PF00069(98|353),PF00433(375|425)	YDL108W	tsa109	KIN28	PF00069(7|290)	No	NA
6446	WASF3	SGK1_HUMAN	81083@B02	PF00069(98|353),PF00433(375|425)	YDL028C	tsa167	MPS1	PF00069(440|715)	No	NA
6446	WASF3	SGK1_HUMAN	81083@B02	PF00069(98|353),PF00433(375|425)	YPR161C	tsa1028	SGV1	PF00069(60|366)	No	NA
23001	WDFY3	WDFY3_HUMAN	81077@C11	PF00400(3119|3155),PF01363(3450|3514),PF02138(2695|2976),PF13385(1168|1235),PF14844(2539|2654)	YNL006W	tsa466	LST8	PF00400(4|18),PF00400(66|103),PF00400(113|144),PF00400(198|235),PF00400(241|278)	No	NA
23001	WDFY3	WDFY3_HUMAN	81077@C11	PF00400(3119|3155),PF01363(3450|3514),PF02138(2695|2976),PF13385(1168|1235),PF14844(2539|2654)	YKL021C	tsa1046	MAK11	PF00400(99|132),PF00400(137|188),PF00400(193|231),PF00400(349|384)	No	NA
23001	WDFY3	WDFY3_HUMAN	81077@C11	PF00400(3119|3155),PF01363(3450|3514),PF02138(2695|2976),PF13385(1168|1235),PF14844(2539|2654)	YPL126W	tsa2622	NAN1	PF00400(292|324)	No	NA
23001	WDFY3	WDFY3_HUMAN	81077@C11	PF00400(3119|3155),PF01363(3450|3514),PF02138(2695|2976),PF13385(1168|1235),PF14844(2539|2654)	YNL317W	tsa2459	PFS2	PF00400(131|162),PF00400(173|205),PF00400(210|247),PF00400(343|377)	No	NA
23001	WDFY3	WDFY3_HUMAN	81077@C11	PF00400(3119|3155),PF01363(3450|3514),PF02138(2695|2976),PF13385(1168|1235),PF14844(2539|2654)	YNR026C	tsa60	SEC12	PF00400(306|335)	No	NA
23001	WDFY3	WDFY3_HUMAN	81077@C11	PF00400(3119|3155),PF01363(3450|3514),PF02138(2695|2976),PF13385(1168|1235),PF14844(2539|2654)	YLR208W	tsa52	SEC13	PF00400(15|36),PF00400(45|83),PF00400(90|127),PF00400(140|186),PF00400(198|234)	No	NA
149465	WDR65	WDR65_HUMAN	81137@G08	PF00400(388|417),PF00400(505|540),PF08614(805|963),PF13166(821|1032)	YGL116W	tsa898	CDC20	PF00400(378|413),PF00400(424|458),PF00400(520|552)	No	NA
149465	WDR65	WDR65_HUMAN	81137@G08	PF00400(388|417),PF00400(505|540),PF08614(805|963),PF13166(821|1032)	YPL126W	tsa2622	NAN1	PF00400(292|324)	No	NA
149465	WDR65	WDR65_HUMAN	81137@G08	PF00400(388|417),PF00400(505|540),PF08614(805|963),PF13166(821|1032)	YNR026C	tsa60	SEC12	PF00400(306|335)	No	NA
149465	WDR65	WDR65_HUMAN	81137@G08	PF00400(388|417),PF00400(505|540),PF08614(805|963),PF13166(821|1032)	YKL018W	tsa893	SWD2	PF00400(28|54),PF00400(106|141)	No	NA
65125	WNK1	WNK1_HUMAN	81137@F12	PF00069(226|479),PF12202(500|537)	YFL029C	tsa650	CAK1	PF00069(24|364)	No	NA
65125	WNK1	WNK1_HUMAN	81137@F12	PF00069(226|479),PF12202(500|537)	YAR019C	tsa821	CDC15	PF00069(25|272)	No	NA
65125	WNK1	WNK1_HUMAN	81137@F12	PF00069(226|479),PF12202(500|537)	YBR160W	tsa150	CDC28	PF00069(8|295)	No	NA
65125	WNK1	WNK1_HUMAN	81137@F12	PF00069(226|479),PF12202(500|537)	YPL204W	tsa1196	HRR25	PF00069(9|264)	No	NA
65125	WNK1	WNK1_HUMAN	81137@F12	PF00069(226|479),PF12202(500|537)	YPL209C	tsa165	IPL1	PF00069(104|355)	No	NA
65125	WNK1	WNK1_HUMAN	81137@F12	PF00069(226|479),PF12202(500|537)	YDL108W	tsa109	KIN28	PF00069(7|290)	No	NA
65125	WNK1	WNK1_HUMAN	81137@F12	PF00069(226|479),PF12202(500|537)	YDL028C	tsa167	MPS1	PF00069(440|715)	No	NA
65125	WNK1	WNK1_HUMAN	81137@F12	PF00069(226|479),PF12202(500|537)	YPR161C	tsa1028	SGV1	PF00069(60|366)	No	NA
51741	WWOX	WWOX_HUMAN	81117@H01	PF00106(125|263),PF00397(18|47),PF00397(59|88)	YBR265W	tsa543	TSC10	PF00106(9|198)	No	NA
8565	YARS	SYYC_HUMAN	81096@H06	PF00579(32|321),PF01588(370|465)	YGR185C	tsa290	TYS1	PF00579(37|335)	No	9427763
8565	YARS	SYYC_HUMAN	81096@H06	PF00579(32|321),PF01588(370|465)	YOL097C	tsa2492	WRS1	PF00579(257|388)	No	NA
51067	YARS2	SYYM_HUMAN	81087@E10	PF00579(75|374)	YGR185C	tsa290	TYS1	PF00579(37|335)	No	NA
51067	YARS2	SYYM_HUMAN	81087@E10	PF00579(75|374)	YOL097C	tsa2492	WRS1	PF00579(257|388)	No	NA
23144	ZC3H3	ZC3H3_HUMAN	81055@B02	PF00642(670|694),PF00642(776|794)	YPR107C	tsa2667	YTH1	PF00642(91|114)	No	NA
10262	ZMYND11	SF3B4_HUMAN	81078@E08	PF00076(15|85),PF00076(102|173)	YDL209C	tsa1052	CWC2	PF00076(157|204)	No	NA
10262	ZMYND11	SF3B4_HUMAN	81078@E08	PF00076(15|85),PF00076(102|173)	YPL190C	tsa861	NAB3	PF00076(332|388)	No	NA
10262	ZMYND11	SF3B4_HUMAN	81078@E08	PF00076(15|85),PF00076(102|173)	YNL110C	tsa2344	NOP15	PF00076(93|162)	No	NA
10262	ZMYND11	SF3B4_HUMAN	81078@E08	PF00076(15|85),PF00076(102|173)	YNL251C	tsa2429	NRD1	PF00076(341|396)	No	NA
10262	ZMYND11	SF3B4_HUMAN	81078@E08	PF00076(15|85),PF00076(102|173)	YDR381W	tsa1541	YRA1	PF00076(82|146)	No	NA
For each human ORF, we listed all the clones here.

## Sheet: Sheet2
CALM1_YBR109C	CALM1	YBR109C	E	Song et al	NA
DHDDS_YBR002C	DHDDS	YBR002C	E	Song et al	12591616|14652022
DHFR_YOR236W	DHFR	YOR236W	E	Song et al	NA
DPAGT1_YBR243C	DPAGT1	YBR243C	E	Song et al	25999509
EMG1_YLR186W	EMG1	YLR186W	E	Song et al	11935223
GDI1_YER136W	GDI1	YER136W	E	Song et al	NA
GLUL_YPR035W	GLUL	YPR035W	E	Song et al	25999509
NCS1_YDR373W	NCS1	YDR373W	E	Song et al	14512421
NHP2_YDL208W	NHP2	YDL208W	E	Song et al	11074001
NSDHL_YGL001C	NSDHL	YGL001C	E	Song et al	25999509
PGK1_YCR012W	PGK1	YCR012W	E	Song et al	NA
PIN1_YJR017C	PIN1	YJR017C	E	Song et al	11118437
PKLR_YAL038W	PKLR	YAL038W	E	Song et al	NA
RPIA_YOR095C	RPIA	YOR095C	E	Song et al	25999509
SUMO1_YDR510W	SUMO1	YDR510W	E	Song et al	25999509
TBP_YER148W	TBP	YER148W	E	Song et al	NA
TECR_YDL015C	TECR	YDL015C	E	Song et al	NA
TPK1_YOR143C	TPK1	YOR143C	E	Song et al	25999509
UROS_YOR278W	UROS	YOR278W	E	Song et al	NA
YARS_YGR185C	YARS	YGR185C	E	Song et al	9427763
UBE2I_YDL064W	UBE2I	YDL064W	E	Song et al	8668125
FDFT1_YHR190W	FDFT1	YHR190W	E	Song et al	NA
GFPT2_YKL104C	GFPT2	YKL104C	E	Song et al	NA
CMPK1_YKL024C	CMPK1	YKL024C	E	Song et al	25999509
CALM3_YBR109C	CALM3	YBR109C	E	Song et al	NA
PSMD7_YOR261C	PSMD7	YOR261C	E	Song et al	25999509
ABCD1_YPL147W	ABCD1	YPL147W	NE	literature	18757502
ABHD5_YLR099C	ABHD5	YLR099C	NE	literature	18606822
ACSL4_YOR317W	ACSL4	YOR317W	NE	literature	24269233
ADCK3_YGL119W	ADCK3	YGL119W	NE	literature	21296186
AFG3L2_YER017C	AFG3L2	YER017C	NE	literature	14623864
AGXT_YFL030W	AGXT	YFL030W	NE	literature	18782763
AK1_YDR226W	AK1	YDR226W	NE	literature	18433446
AKR1B1_YOR120W	AKR1B1	YOR120W	NE	literature	17140678
ALDH3A2_YMR110C	ALDH3A2	YMR110C	NE	literature	22633490
ALDH4A1_YHR037W	ALDH4A1	YHR037W	NE	literature	8621661
ALG10B_YGR227W	ALG10B	YGR227W	NE	literature	17189275
ALG12_YNR030W	ALG12	YNR030W	NE	literature	12217961
ALG9_YNL219C	ALG9	YNL219C	NE	literature	15148656
ATP2C1_YGL167C	ATP2C1	YGL167C	NE	literature	11741891
ATP6V1B1_YBR127C	ATP6V1B1	YBR127C	NE	literature	18368028
ATP7A_YDR270W	ATP7A	YDR270W	NE	literature	9452509
ATP7B_YDR270W	ATP7B	YDR270W	NE	literature	9261163
ATPAF2_YJL180C	ATPAF2	YJL180C	NE	literature	19933271
BCS1L_YDR375C	BCS1L	YDR375C	NE	literature	20472482
BLM_YMR190C	BLM	YMR190C	NE	literature	9671747
BRP44L_YGL080W	BRP44L	YGL080W	NE	literature	22628558
CBS_YGR155W	CBS	YGR155W	NE	literature	8022826
CHEK2_YPL153C	CHEK2	YPL153C	E	literature	15649950
CLN3_YJL059W	CLN3	YJL059W	NE	literature	9618513
CNBP_YNL255C	CNBP	YNL255C	NE	literature	21232131
COQ2_YNR041C	COQ2	YNR041C	NE	literature	15153069
COQ4_YDR204W	COQ4	YDR204W	NE	literature	18474229
COQ6_YGR255C	COQ6	YGR255C	E	literature	24140869
COX10_YPL172C	COX10	YPL172C	NE	literature	8078902
CYCS_YJR048W	CYCS	YJR048W	NE	literature	23910460
DHODH_YKL216W	DHODH	YKL216W	NE	literature	1446837
DLD_YFL018C	DLD	YFL018C	NE	literature	8894701
EBP_YMR202W	EBP	YMR202W	NE	literature	8798407
EIF2B1_YKR026C	EIF2B1	YKR026C	NE	literature	21795329
EXO1_YOR033C	EXO1	YOR033C	NE	literature	10364235
G6PD_YNL241C	G6PD	YNL241C	NE	literature	14757426
GCK_YGL253W	GCK	YGL253W	NE	literature	11571755
GLRX5_YPL059W	GLRX5	YPL059W	NE	literature	16566929
GNB5_YOR212W	GNB5	YOR212W	NE	literature	15474482
GSS_YOL049W	GSS	YOL049W	NE	literature	14657499
HARS_YPR033C	HARS	YPR033C	E	literature	22930593
HCCS_YAL039C	HCCS	YAL039C	NE	literature	11827457
HINT1_YDL125C	HINT1	YDL125C	NE	literature	22961002
HSD17B4_YKR009C	HSD17B4	YKR009C	NE	literature	10671535
ISCU_YPL135W	ISCU	YPL135W	NE	literature	15143178
LARS2_YLR382C	LARS2	YLR382C	NE	literature	11087829
LETM1_YOL027C	LETM1	YOL027C	NE	literature	15904662
LPIN1_YMR165C	LPIN1	YMR165C	NE	literature	18694939
LPIN2_YMR165C	LPIN2	YMR165C	NE	literature	22481384
LPIN3_YMR165C	LPIN3	YMR165C	NE	literature	22481384
MLH1_YMR167W	MLH1	YMR167W	NE	literature	19863800
MPV17_YLR251W	MPV17	YLR251W	NE	literature	15189984
MTHFR_YGL125W	MTHFR	YGL125W	NE	literature	10600168
MTO1_YGL236C	MTO1	YGL236C	NE	literature	12011058
NF1_YBR140C	NF1	YBR140C	E	literature	2121369
NOP10_YHR072W-A	NOP10	YHR072W-A	NE	literature	11074001
NSUN2_YBL024W	NSUN2	YBL024W	NE	literature	17071714
OAT_YLR438W	OAT	YLR438W	NE	literature	23076989
PAPSS2_YJR010W	PAPSS2	YJR010W	NE	literature	15583009
PARL_YGR101W	PARL	YGR101W	NE	literature	12774122
PFKM_YGR240C	PFKM	YGR240C	NE	literature	7825568
PIF1_YML061C	PIF1	YML061C	NE	literature	23657261
PMS2_YNL082W	PMS2	YNL082W	NE	literature	19863800
PNP_YLR209C	PNP	YLR209C	NE	literature	19001417
POLG_YOR330C	POLG	YOR330C	NE	literature	24398692
POLH_YDR419W	POLH	YDR419W	NE	literature	11743006
PYCR1_YER023W	PYCR1	YER023W	E	literature	1730675
RAD21_YDL003W	RAD21	YDL003W	E	literature	18614046
RAD50_YNL250W	RAD50	YNL250W	NE	literature	10415333
RANGRF_YJR074W	RANGRF	YJR074W	NE	literature	11290418
RARS2_YHR091C	RARS2	YHR091C	NE	literature	22569581
RASA1_YBR140C	RASA1	YBR140C	E	literature	7867061
RFT1_YBL020W	RFT1	YBL020W	E	literature	18313027
SC5DL_YLR056W	SC5DL	YLR056W	NE	literature	10786622
SCO1_YBR037C	SCO1	YBR037C	NE	literature	17430883
SDHB_YLL041C	SDHB	YLL041C	NE	literature	19261679
SIRT1_YDL042C	SIRT1	YDL042C	NE	literature	24349441
SLC25A20_YOR100C	SLC25A20	YOR100C	NE	literature	11162577
SLC25A3_YER053C	SLC25A3	YER053C	NE	literature	17273968
SLC27A4_YOR317W	SLC27A4	YOR317W	NE	literature	24269233
SOD1_YJR104C	SOD1	YJR104C	NE	literature	10601249
SPG7_YER017C	SPG7	YER017C	NE	literature	14623864
SRD5A3_YIL049W	SRD5A3	YIL049W	NE	literature	20637498
TAZ_YPR140W	TAZ	YPR140W	NE	literature	15304507
TIMM8A_YJR135W-A	TIMM8A	YJR135W-A	NE	literature	11489896
TMEM165_YBR187W	TMEM165	YBR187W	NE	literature	23569283
TRAPPC2_YBR254C	TRAPPC2	YBR254C	E	literature	14597397
TRMU_YDL033C	TRMU	YDL033C	NE	literature	15509579
TUFM_YOR187W	TUFM	YOR187W	NE	literature	23727608
UBE2A_YGL058W	UBE2A	YGL058W	NE	literature	19410543
UNG_YML021C	UNG	YML021C	NE	literature	11812822
WAS_YOR181W	WAS	YOR181W	E	literature	16488394
YWHAE_YER177W	YWHAE	YER177W	NE	literature	17430600
ZMPSTE24_YJR117W	ZMPSTE24	YJR117W	NE	literature	10692417
ACO1_YLR304C	ACO1	YLR304C	NE	literature	15263083
ALDH2_YOR374W	ALDH2	YOR374W	NE	literature	23454351
ARF5_YDL192W	ARF5	YDL192W	NE	literature	1447192
ARF6_YDL192W	ARF6	YDL192W	NE	literature	1447192
ARF1_YDL192W	ARF1	YDL192W	NE	literature	1899243
ARF4_YDL192W	ARF4	YDL192W	NE	literature	1899243
TP53RK_YGR262C	TP53RK	YGR262C	NE	literature	12914926
42254_YCR002C	42254	YCR002C	NE	literature	24055994
DDX3X_YOR204W	DDX3X	YOR204W	E	literature	10336476
CNDP2_YFR044C	CNDP2	YFR044C	NE	literature	19346245
ELP4_YPL101W	ELP4	YPL101W	NE	literature	15473317
TMEM85_YGL231C	TMEM85	YGL231C	NE	literature	18586032
ACSL1_YOR317W	ACSL1	YOR317W	NE	literature	22633490
ACSBG1_YOR317W	ACSBG1	YOR317W	NE	literature	24269233
ACSL3_YOR317W	ACSL3	YOR317W	NE	literature	24269233
SLC27A2_YOR317W	SLC27A2	YOR317W	NE	literature	24269233
ACSL6_YOR317W	ACSL6	YOR317W	NE	literature	24269233
ACSL5_YOR317W	ACSL5	YOR317W	NE	literature	24269233
DNAJA2_YMR161W	DNAJA2	YMR161W	NE	literature	14657499
DNAJB11_YMR161W	DNAJB11	YMR161W	NE	literature	19748898
HMGCR_YML075C	HMGCR	YML075C	NE	literature	19187128
HSP90AB1_YMR186W	HSP90AB1	YMR186W	NE	literature	7637703
HSP90AA1_YMR186W	HSP90AA1	YMR186W	NE	literature	8289821
CDK2_YJL106W	CDK2	YJL106W	NE	literature	19197163
NXF1_YPL169C	NXF1	YPL169C	E	literature	10228171
SLC9B2_YDR456W	SLC9B2	YDR456W	NE	literature	18000046
ORMDL3_YGR038W	ORMDL3	YGR038W	NE	literature	12093374
PRKCH_YBL105C	PRKCH	YBL105C	E	literature	9427282
PDPK1_YDR490C	PDPK1	YDR490C	NE	literature	10074427
POLB_YCR014C	POLB	YCR014C	NE	literature	15964833
POLL_YCR014C	POLL	YCR014C	NE	literature	15964833
VDAC1_YNL055C	VDAC1	YNL055C	NE	literature	25171321
ABCD2_YPL147W	ABCD2	YPL147W	NE	literature	21145416
FEN1_YKL113C	FEN1	YKL113C	NE	literature	9830061
POLI_YDR419W	POLI	YDR419W	NE	literature	18281311
POLK_YDR419W	POLK	YDR419W	NE	literature	18281311
RHOA_YPR165W	RHOA	YPR165W	E	literature	7937763
GSK3B_YMR139W	GSK3B	YMR139W	NE	literature	16114883
VAPA_YER120W	VAPA	YER120W	NE	literature	15668246
SEC62_YPL094C	SEC62	YPL094C	E	literature	20071467
SOD2_YHR008C	SOD2	YHR008C	NE	literature	22561997
LLGL1_YPR032W	LLGL1	YPR032W	NE	literature	9691031
DDX39B_YDL084W	DDX39B	YDL084W	E	literature	15047853
DDX39A_YDL084W	DDX39A	YDL084W	E	literature	15047853
NDOR1_YPR048W	NDOR1	YPR048W	E	literature	20802492
CCT2_YDR212W	CCT2	YDR212W	E	literature	16973440
STX16_YOL018C	STX16	YOL018C	NE	literature	19509055
TOP1_YOL006C	TOP1	YOL006C	NE	literature	11733535
TOP2A_YNL088W	TOP2A	YNL088W	E	literature	8393377
SGK1_YKL126W	SGK1	YKL126W	NE	literature	20516150
AARS_YOR335C	AARS	YOR335C	E	Kacroo et al	25999509
ACAT1_YPL028W	ACAT1	YPL028W	E	Kacroo et al	25999509
ADSL_YLR359W	ADSL	YLR359W	E	Kacroo et al	25999509
ALAD_YGL040C	ALAD	YGL040C	E	Kacroo et al	25999509
ALG1_YBR110W	ALG1	YBR110W	E	Kacroo et al	25999509
CPOX_YDR044W	CPOX	YDR044W	E	Kacroo et al	25999509
CYP51A1_YHR007C	CYP51A1	YHR007C	E	Kacroo et al	25999509
DDOST_YEL002C	DDOST	YEL002C	E	Kacroo et al	25999509
DNA2_YHR164C	DNA2	YHR164C	E	Kacroo et al	25999509
DOLK_YMR013C	DOLK	YMR013C	E	Kacroo et al	25999509
DPM1_YPR183W	DPM1	YPR183W	E	Kacroo et al	25999509
EEF1B2_YAL003W	EEF1B2	YAL003W	E	Kacroo et al	25999509
EIF2B2_YLR291C	EIF2B2	YLR291C	E	Kacroo et al	25999509
ELAC2_YKR079C	ELAC2	YKR079C	E	Kacroo et al	25999509
ERCC2_YER171W	ERCC2	YER171W	E	Kacroo et al	25999509
FECH_YOR176W	FECH	YOR176W	E	Kacroo et al	25999509
GCH1_YGR267C	GCH1	YGR267C	E	Kacroo et al	25999509
GFER_YGR029W	GFER	YGR029W	E	Kacroo et al	25999509
HLCS_YDL141W	HLCS	YDL141W	E	Kacroo et al	25999509
HMBS_YDL205C	HMBS	YDL205C	E	Kacroo et al	25999509
HSPD1_YLR259C	HSPD1	YLR259C	E	Kacroo et al	25999509
KARS_YDR037W	KARS	YDR037W	E	Kacroo et al	25999509
LARS_YPL160W	LARS	YPL160W	E	Kacroo et al	25999509
LIG1_YDL164C	LIG1	YDL164C	E	Kacroo et al	25999509
MRPL12_YGL068W	MRPL12	YGL068W	E	Kacroo et al	25999509
MSMO1_YGR060W	MSMO1	YGR060W	E	Kacroo et al	25999509
MVK_YMR208W	MVK	YMR208W	E	Kacroo et al	25999509
PIGA_YPL175W	PIGA	YPL175W	E	Kacroo et al	25999509
PIGL_YMR281W	PIGL	YMR281W	E	Kacroo et al	25999509
PIGO_YLL031C	PIGO	YLL031C	E	Kacroo et al	25999509
PIGV_YBR004C	PIGV	YBR004C	E	Kacroo et al	25999509
RBM28_YPL043W	RBM28	YPL043W	E	Kacroo et al	25999509
RPL5_YPL131W	RPL5	YPL131W	E	Kacroo et al	25999509
SBDS_YLR022C	SBDS	YLR022C	E	Kacroo et al	25999509
SNRPE_YOR159C	SNRPE	YOR159C	E	Kacroo et al	25999509
SPTLC1_YMR296C	SPTLC1	YMR296C	E	Kacroo et al	25999509
TPI1_YDR050C	TPI1	YDR050C	E	Kacroo et al	25999509
PSMC5_YGL048C	PSMC5	YGL048C	E	Kacroo et al	25999509
KDSR_YBR265W	KDSR	YBR265W	E	Kacroo et al	25999509
EIF4A3_YDR021W	EIF4A3	YDR021W	E	Kacroo et al	25999509
PIGF_YDR302W	PIGF	YDR302W	E	Kacroo et al	25999509
GNPNAT1_YFL017C	GNPNAT1	YFL017C	E	Kacroo et al	25999509
YIPF5_YGR172C	YIPF5	YGR172C	E	Kacroo et al	25999509
PSMC2_YKL145W	PSMC2	YKL145W	E	Kacroo et al	25999509
CDC123_YLR215C	CDC123	YLR215C	E	Kacroo et al	25999509
SSRP1_YML069W	SSRP1	YML069W	E	Kacroo et al	25999509
COPG1_YNL287W	COPG1	YNL287W	E	Kacroo et al	25999509
EIF5_YPR041W	EIF5	YPR041W	E	Kacroo et al	25999509
RABGGTB_YPR176C	RABGGTB	YPR176C	E	Kacroo et al	25999509
PSMD12_YDL147W	PSMD12	YDL147W	E	Kacroo et al	25999509
PSMD14_YFR004W	PSMD14	YFR004W	E	Kacroo et al	25999509
RANGAP1_YMR235C	RANGAP1	YMR235C	E	Kacroo et al	25999509
NIP7_YPL211W	NIP7	YPL211W	E	Kacroo et al	25999509
TRAPPC2P1_YBR254C	TRAPPC2P1	YBR254C	E	Kacroo et al	25999509
TAF9_YDL166C	TAF9	YDL166C	E	Kacroo et al	25999509
EXOSC9_YDR280W	EXOSC9	YDR280W	E	Kacroo et al	25999509
EIF3G_YDR429C	EIF3G	YDR429C	E	Kacroo et al	25999509
LSM5_YER146W	LSM5	YER146W	E	Kacroo et al	25999509
PINX1_YGR280C	PINX1	YGR280C	E	Kacroo et al	25999509
LSS_YHR072W	LSS	YHR072W	E	Kacroo et al	25999509
UGP2_YKL035W	UGP2	YKL035W	E	Kacroo et al	25999509
CDC42_YLR229C	CDC42	YLR229C	E	Kacroo et al	25999509
PSMA1_YMR314W	PSMA1	YMR314W	E	Kacroo et al	25999509
WARS_YOL097C	WARS	YOL097C	E	Kacroo et al	25999509
QARS_YOR168W	QARS	YOR168W	E	Kacroo et al	25999509
DUT_YBR252W	DUT	YBR252W	E	Kacroo et al	25999509
RPS13_YDR064W	RPS13	YDR064W	E	Kacroo et al	25999509
SEC61G_YDR086C	SEC61G	YDR086C	E	Kacroo et al	25999509
UBE2K_YDR177W	UBE2K	YDR177W	E	Kacroo et al	25999509
DCAKD_YDR196C	DCAKD	YDR196C	E	Kacroo et al	25999509
RFK_YDR236C	RFK	YDR236C	E	Kacroo et al	25999509
CIAO1_YDR267C	CIAO1	YDR267C	E	Kacroo et al	25999509
POLR2G_YDR404C	POLR2G	YDR404C	E	Kacroo et al	25999509
PSMD13_YDR427W	PSMD13	YDR427W	E	Kacroo et al	25999509
NHP2L1_YEL026W	NHP2L1	YEL026W	E	Kacroo et al	25999509
PGM3_YEL058W	PGM3	YEL058W	E	Kacroo et al	25999509
ABCF2_YER036C	ABCF2	YER036C	E	Kacroo et al	25999509
PSMB3_YER094C	PSMB3	YER094C	E	Kacroo et al	25999509
LSM4_YER112W	LSM4	YER112W	E	Kacroo et al	25999509
PSMA6_YGL011C	PSMA6	YGL011C	E	Kacroo et al	25999509
HSCB_YGL018C	HSCB	YGL018C	E	Kacroo et al	25999509
RPL30_YGL030W	RPL30	YGL030W	E	Kacroo et al	25999509
RPL27A_YGL103W	RPL27A	YGL103W	E	Kacroo et al	25999509
THG1L_YGR024C	THG1L	YGR024C	E	Kacroo et al	25999509
NOL6_YGR090W	NOL6	YGR090W	E	Kacroo et al	25999509
PSMA5_YGR253C	PSMA5	YGR253C	E	Kacroo et al	25999509
DHPS_YHR068W	DHPS	YHR068W	E	Kacroo et al	25999509
TRMT5_YHR070W	TRMT5	YHR070W	E	Kacroo et al	25999509
PSMD1_YIL075C	PSMD1	YIL075C	E	Kacroo et al	25999509
PPCS_YIL083C	PPCS	YIL083C	E	Kacroo et al	25999509
SHQ1_YIL104C	SHQ1	YIL104C	E	Kacroo et al	25999509
PAM16_YJL104W	PAM16	YJL104W	E	Kacroo et al	25999509
PPP1R7_YKL193C	PPP1R7	YKL193C	E	Kacroo et al	25999509
OSGEP_YKR038C	OSGEP	YKR038C	E	Kacroo et al	25999509
CIAPIN1_YKR071C	CIAPIN1	YKR071C	E	Kacroo et al	25999509
RPF2_YKR081C	RPF2	YKR081C	E	Kacroo et al	25999509
RPS27A_YLR167W	RPS27A	YLR167W	E	Kacroo et al	25999509
SNRPD2_YLR275W	SNRPD2	YLR275W	E	Kacroo et al	25999509
RPLP0_YLR340W	RPLP0	YLR340W	E	Kacroo et al	25999509
TRAPPC1_YML077W	TRAPPC1	YML077W	E	Kacroo et al	25999509
RFC5_YNL290W	RFC5	YNL290W	E	Kacroo et al	25999509
TRMT112_YNR046W	TRMT112	YNR046W	E	Kacroo et al	25999509
RBX1_YOL133W	RBX1	YOL133W	E	Kacroo et al	25999509
PSMC3_YOR117W	PSMC3	YOR117W	E	Kacroo et al	25999509
PIGZ_YOR149C	PIGZ	YOR149C	E	Kacroo et al	25999509
KAT5_YOR244W	KAT5	YOR244W	E	Kacroo et al	25999509
PSMA3_YOR362C	PSMA3	YOR362C	E	Kacroo et al	25999509
CDIPT_YPR113W	CDIPT	YPR113W	E	Kacroo et al	25999509
SNRPF_YPR182W	SNRPF	YPR182W	E	Kacroo et al	25999509
POLR2F_YPR187W	POLR2F	YPR187W	E	Kacroo et al	25999509
SARS_YDR023W	SARS	YDR023W	E	Kacroo et al	25999509
NAF1_YNL124W	NAF1	YNL124W	E	Kacroo et al	25999509
CARS_YNL247W	CARS	YNL247W	E	Kacroo et al	25999509
TXNL4A_YPR082C	TXNL4A	YPR082C	E	Kacroo et al	25999509
STX5_YLR026C	STX5	YLR026C	E	Kacroo et al	25999509
POLD2_YJR006W	POLD2	YJR006W	E	Kacroo et al	25999509
NMD3_YHR170W	NMD3	YHR170W	E	Kacroo et al	25999509
MVD_YNR043W	MVD	YNR043W	E	Kacroo et al	25999509
TIMM22_YDL217C	TIMM22	YDL217C	E	Kacroo et al	25999509
NOP2_YNL061W	NOP2	YNL061W	E	Kacroo et al	25999509
POLR2K_YHR143W-A	POLR2K	YHR143W-A	E	Kacroo et al	25999509
EXOSC2_YHR069C	EXOSC2	YHR069C	E	Kacroo et al	25999509
EIF2S1_YJR007W	EIF2S1	YJR007W	E	Kacroo et al	25999509
SUGT1_YOR057W	SUGT1	YOR057W	E	Kacroo et al	25999509
TTC4_YBR155W	TTC4	YBR155W	E	Kacroo et al	25999509
MNAT1_YDR460W	MNAT1	YDR460W	E	Kacroo et al	25999509
POLR2E_YBR154C	POLR2E	YBR154C	E	Kacroo et al	25999509
BYSL_YBR247C	BYSL	YBR247C	E	Kacroo et al	25999509
KRR1_YCL059C	KRR1	YCL059C	E	Kacroo et al	25999509
SKIV2L2_YJL050W	SKIV2L2	YJL050W	E	Kacroo et al	25999509
GPAA1_YLR088W	GPAA1	YLR088W	E	Kacroo et al	25999509
MLST8_YNL006W	MLST8	YNL006W	E	Kacroo et al	25999509
POLR3F_YNR003C	POLR3F	YNR003C	E	Kacroo et al	25999509
C18orf56_YOR074C	C18orf56	YOR074C	E	Kacroo et al	25999509
PFN4_YOR122C	PFN4	YOR122C	E	Kacroo et al	25999509
CCNH_YPR025C	CCNH	YPR025C	E	Kacroo et al	25999509
DHX15_YGL120C	DHX15	YGL120C	E	Kacroo et al	25999509
RPN1_YJL002C	RPN1	YJL002C	E	Kacroo et al	25999509
DCP2_YNL118C	DCP2	YNL118C	E	Kacroo et al	25999509
PI4KB_YNL267W	PI4KB	YNL267W	E	Kacroo et al	25999509
POLR1A_YOR341W	POLR1A	YOR341W	E	Kacroo et al	25999509
POLR3D_YDL150W	POLR3D	YDL150W	E	Kacroo et al	25999509
POLR3K_YDR045C	POLR3K	YDR045C	E	Kacroo et al	25999509
EXOSC4_YGR195W	EXOSC4	YGR195W	E	Kacroo et al	25999509
ZNF259_YGR211W	ZNF259	YGR211W	E	Kacroo et al	25999509
SEC13_YLR208W	SEC13	YLR208W	E	Kacroo et al	25999509
UTP15_YMR093W	UTP15	YMR093W	E	Kacroo et al	25999509
NAT10_YNL132W	NAT10	YNL132W	E	Kacroo et al	25999509
FDX1L_YPL252C	FDX1L	YPL252C	E	Kacroo et al	25999509
EIF6_YPR016C	EIF6	YPR016C	E	Kacroo et al	25999509
SNW1_YAL032C	SNW1	YAL032C	E	Kacroo et al	25999509
NUTF2_YER009W	NUTF2	YER009W	E	Kacroo et al	25999509
PIGB_YGL142C	PIGB	YGL142C	E	Kacroo et al	25999509
CRCP_YJL011C	CRCP	YJL011C	E	Kacroo et al	25999509
YKT6_YKL196C	YKT6	YKL196C	E	Kacroo et al	25999509
VTI1A_YMR197C	VTI1A	YMR197C	E	Kacroo et al	25999509
NUF2_YOL069W	NUF2	YOL069W	E	Kacroo et al	25999509
RCC1_YGL097W	RCC1	YGL097W	E	Kacroo et al	25999509
NDC80_YIL144W	NDC80	YIL144W	E	Kacroo et al	25999509
DIS3_YOL021C	DIS3	YOL021C	E	Kacroo et al	25999509
TRNT1_YER168C	TRNT1	YER168C	E	Kacroo et al	25999509
PSMD6_YPR108W	PSMD6	YPR108W	E	Kacroo et al	25999509
POLR2L_YOR210W	POLR2L	YOR210W	E	Kacroo et al	25999509
SNRPD1_YGR074W	SNRPD1	YGR074W	E	Kacroo et al	25999509
SQLE_YGR175C	SQLE	YGR175C	E	Kacroo et al	25999509
PSMC6_YOR259C	PSMC6	YOR259C	E	Kacroo et al	25999509
PSMC4_YDR394W	PSMC4	YDR394W	E	Kacroo et al	25999509
PSMB2_YER012W	PSMB2	YER012W	E	Kacroo et al	25999509
SLU7_YDR088C	SLU7	YDR088C	E	Kacroo et al	25999509
RPS5_YJR123W	RPS5	YJR123W	E	Kacroo et al	25999509
EIF5B_YAL035W	EIF5B	YAL035W	E	Kacroo et al	25999509
POLR2H_YOR224C	POLR2H	YOR224C	E	Kacroo et al	25999509
SRPR_YDR292C	SRPR	YDR292C	E	Kacroo et al	25999509
PSMC1_YDL007W	PSMC1	YDL007W	E	Kacroo et al	25999509
RPF1_YHR088W	RPF1	YHR088W	E	Kacroo et al	25999509
DDIT3_YDR060W	DDIT3	YDR060W	E	Kacroo et al	25999509
GTPBP4_YPL093W	GTPBP4	YPL093W	E	Kacroo et al	25999509
DIMT1_YPL266W	DIMT1	YPL266W	E	Kacroo et al	25999509
POP4_YBR257W	POP4	YBR257W	E	Kacroo et al	25999509
DR1_YDR397C	DR1	YDR397C	E	Kacroo et al	25999509
GNL2_YNR053C	GNL2	YNR053C	E	Kacroo et al	25999509
