# Supplementary material for: Identifying pathogenicity of human variants via paralog-based yeast complementation
Source: PLoS Genet. 2017 May 25;13(5):e1006779. doi: 10.1371/journal.pgen.1006779 (PMC5466341; doi:10.1371/journal.pgen.1006779)
Supplement: S3 Table — (LOF: loss of function, GOF: gain of function). (XLSX) [file pgen.1006779.s003.xlsx]

## Sheet: Sheet1
Gene Symbol	Entrez	Variant	Disease	FC Score	FC Prediction	FC Correct?	LOF or GOF?	PMID
CASK	8573	T573I	No	0.8	Damaging	No
CASK	8573	D471N	No	0.6	Damaging	No
CASK	8573	M438L	No	0.4	Neutral	Yes
CASK	8573	R430C	No	0.4	Neutral	Yes
CASK	8573	R28L	Yes	0.8	Damaging	Yes	LOF	19200522
CYP19A1	1588	M21T	No	0.6	Damaging	No
CYP19A1	1588	M85R	Yes	0.8	Damaging	Yes	LOF	19844120
CYP19A1	1588	W39R	No	0.4	Neutral	Yes
CYP19A1	1588	M127R	Yes	0.8	Damaging	Yes	LOF	17547681
CYP19A1	1588	Y81C	Yes	0.8	Damaging	Yes	NA	20108383
DHDDS	79947	K42E	Yes	0	Neutral	No	GOF,Ubiquitous expression	21295282
EMG1	10436	D86G	Yes	0.6	Damaging	Yes	LOF	19463982
IFT122	55764	G51A	No	0.2	Neutral	Yes
IFT122	55764	T91I	No	0.2	Neutral	Yes
IFT122	55764	S373F	Yes	0.6	Damaging	Yes	LOF	20493458
IFT122	55764	L99W	No	0.4	Neutral	Yes
IFT122	55764	R328W	No	0.2	Neutral	Yes
RAB33B	83452	N148K	Yes	0.8	Damaging	Yes	LOF	23042644
RAB33B	83452	K46Q	Yes	0.8	Damaging	Yes	LOF	22652534
RAB33B	83452	P142L	No	0.6	Damaging	No
RAB33B	83452	T177M	No	0.6	Damaging	No
VCP	7415	A232G	Yes	0.6	Damaging	Yes	LOF	15034582
VCP	7415	I151V	Yes	0.4	Neutral	No	NA	21880997
VCP	7415	I27V	No	0.2	Neutral	Yes
VCP	7415	Q191R	No	0.4	Neutral	Yes
VCP	7415	S171N	No	0	Neutral	Yes
VCP	7415	T436I	No	0.4	Neutral	Yes
VCP	7415	I206F	Yes	0.6	Damaging	Yes	LOF	23140793
VCP	7415	L198W	Yes	0.6	Damaging	Yes	LOF	17935506
VCP	7415	R159G	Yes	0.6	Damaging	Yes	LOF	21145000
VCP	7415	R159C	Yes	0.8	Damaging	Yes	LOF	17889967
VCP	7415	R159H	Yes	0.8	Damaging	Yes	LOF	16247064
VCP	7415	R191G	Yes	0.6	Damaging	Yes	LOF	23152587
VCP	7415	P137L	Yes	0.4	Neutral	No	LOF	19364651
VCP	7415	R155C	Yes	0.4	Neutral	No	LOF	15034582
