# Supplementary material for: Identifying pathogenicity of human variants via paralog-based yeast complementation
Source: PLoS Genet. 2017 May 25;13(5):e1006779. doi: 10.1371/journal.pgen.1006779 (PMC5466341; doi:10.1371/journal.pgen.1006779)
Supplement: S4 Table — (XLSX) [file pgen.1006779.s004.xlsx]

## Sheet: Sheet1
Pathway name	# of complementing Kin28 paralogs	# of tested Kin28 paralogs	#Entities total	Complementing Kin28 paralogs	Tested Kin28 paralogs
Regulation of signaling by NODAL	2	2	12	ACVR1C;ACVR2B	ACVR1C;ACVR2B
Signaling by Activin	2	2	13	ACVR1C;ACVR2B	ACVR1C;ACVR2B
Signaling by NODAL	2	2	21	ACVR1C;ACVR2B	ACVR1C;ACVR2B
Signaling by BMP	2	3	23	BMPR1B;ACVR2B	BMPR2;BMPR1B;ACVR2B
PDE3B signalling	1	1	2	AKT2	AKT2;AKT1
Inhibition of TSC complex formation by PKB	1	1	3	AKT2	AKT2;AKT1
Activation of AKT2	1	3	4	AKT2	PDPK1;AKT2;AKT1;TRIB3
AKT-mediated inactivation of FOXO1A	1	3	4	AKT2	AKT2;AKT3;AKT1
AKT phosphorylates targets in the nucleus	1	3	10	AKT2	AKT2;AKT3;AKT1
AKT phosphorylates targets in the cytosol	1	3	13	AKT2	AKT2;AKT3;AKT1
Downregulation of ERBB2:ERBB3 signaling	1	3	14	AKT2	AKT2;AKT3;AKT1
Regulation of TP53 Activity through Association with Co-factors	1	3	14	AKT2	AKT2;AKT3;AKT1
Activation of BAD and translocation to mitochondria	1	3	15	AKT2	AKT2;AKT3;AKT1
Signal Transduction	5	27	2588	ACVR1C;GRK4;AKT2;BMPR1B;ACVR2B	BMPR2;ROCK2;PIK3R4;BUB1B;STK4;RPS6KA3;ACVR1C;ADRBK2;GRK4;AKT2;AKT3;AKT1;WASF3;PRKCH;PRKCB1;PDPK1;CSNK1E;ACVR2B;TGFBR2;OBSCN;RPS6KB1;CDK4;CAMK4;MAPKAPK2;TRIB3;BMPR1B
CD28 dependent PI3K/Akt signaling	1	5	22	AKT2	PDPK1;AKT2;AKT3;AKT1;TRIB3
CTLA4 inhibitory signaling	1	4	22	AKT2	PDPK1;AKT2;AKT3;AKT1
Regulation of gene expression in beta cells	1	3	23	AKT2	AKT2;AKT3;AKT1
Constitutive Signaling by AKT1 E17K in Cancer	1	4	26	AKT2	PDPK1;AKT2;AKT3;AKT1
VEGFR2 mediated vascular permeability	1	6	27	AKT2	PDPK1;AKT2;AKT3;AKT1;TRIB3;STK4
Regulation of TP53 Activity through Acetylation	1	3	30	AKT2	AKT2;AKT3;AKT1
Activation of BH3-only proteins	1	3	30	AKT2	AKT2;AKT3;AKT1
Downregulation of ERBB2 signaling	1	3	32	AKT2	AKT2;AKT3;AKT1
CD28 co-stimulation	1	6	33	AKT2	PDPK1;AKT2;AKT3;AKT1;TRIB3;STK4
Inactivation, recovery and regulation of the phototransduction cascade	1	1	33	GRK4	GRK4
The phototransduction cascade	1	1	34	GRK4	GRK4
Regulation of beta-cell development	1	3	35	AKT2	AKT2;AKT3;AKT1
Regulation of TP53 Degradation	1	4	35	AKT2	PDPK1;AKT2;AKT3;AKT1
Regulation of TP53 Expression and Degradation	1	4	36	AKT2	PDPK1;AKT2;AKT3;AKT1
mTOR signalling	1	3	39	AKT2	RPS6KB1;AKT2;AKT1
Developmental Biology	3	10	1066	ACVR1C;AKT2;ACVR2B	RPS6KA3;ACVR1C;ROCK2;CDK4;AKT2;AKT3;PAK7;AKT1;STK4;ACVR2B
PKB-mediated events	1	3	40	AKT2	RPS6KB1;AKT2;AKT1
Deactivation of the beta-catenin transactivating complex	1	2	42	AKT2	AKT2;AKT1
Intrinsic Pathway for Apoptosis	1	3	43	AKT2	AKT2;AKT3;AKT1
G beta:gamma signalling through PI3Kgamma	1	4	48	AKT2	PDPK1;AKT2;AKT3;AKT1
G-protein beta:gamma signalling	1	4	51	AKT2	PDPK1;AKT2;AKT3;AKT1
Signaling by ERBB2	1	3	55	AKT2	AKT2;AKT3;AKT1
GPVI-mediated activation cascade	1	4	56	AKT2	PDPK1;AKT2;AKT3;AKT1
Cyclin E associated events during G1/S transition	1	5	71	AKT2	CDK7;CDK4;AKT2;AKT3;AKT1
Translocation of GLUT4 to the plasma membrane	1	2	80	AKT2	AKT2;AKT1
PI3K Cascade	1	6	85	AKT2	RPS6KB1;PDPK1;AKT2;PIK3R4;AKT1;TRIB3
TP53 Regulates Metabolic Genes	1	3	87	AKT2	AKT2;AKT3;AKT1
Costimulation by the CD28 family	1	6	88	AKT2	PDPK1;AKT2;AKT3;AKT1;TRIB3;STK4
RAB GEFs exchange GTP for GDP on RABs	1	3	90	AKT2	AKT2;AKT3;AKT1
Visual phototransduction	1	1	98	GRK4	GRK4
PI3K/AKT Signaling in Cancer	1	4	101	AKT2	PDPK1;AKT2;AKT3;AKT1
Negative regulation of the PI3K/AKT network	1	4	103	AKT2	AKT2;AKT3;AKT1;TRIB3
G1/S Transition	1	5	118	AKT2	CDK7;CDK4;AKT2;AKT3;AKT1
PIP3 activates AKT signaling	1	5	135	AKT2	PDPK1;AKT2;AKT3;AKT1;TRIB3
PI3K/AKT activation	1	5	138	AKT2	PDPK1;AKT2;AKT3;AKT1;TRIB3
GAB1 signalosome	1	5	138	AKT2	PDPK1;AKT2;AKT3;AKT1;TRIB3
Mitotic G1-G1/S phases	1	5	142	AKT2	CDK7;CDK4;AKT2;AKT3;AKT1
Regulation of TP53 Activity	1	4	159	AKT2	PDPK1;AKT2;AKT3;AKT1
Apoptosis	1	4	169	AKT2	DAPK1;AKT2;AKT3;AKT1
Programmed Cell Death	1	4	174	AKT2	DAPK1;AKT2;AKT3;AKT1
TCF dependent signaling in response to WNT	1	3	201	AKT2	AKT2;AKT1;CSNK1E
Downstream signaling events of B Cell Receptor (BCR)	1	6	206	AKT2	PRKCB1;PDPK1;AKT2;AKT3;AKT1;TRIB3
Role of LAT2/NTAL/LAB on calcium mobilization	1	5	231	AKT2	PDPK1;AKT2;AKT3;AKT1;TRIB3
Platelet activation, signaling and aggregation	1	6	279	AKT2	PRKCH;PRKCB1;PDPK1;AKT2;AKT3;AKT1
Signaling by Wnt	1	4	296	AKT2	PRKCB1;AKT2;AKT1;CSNK1E
Signaling by the B Cell Receptor (BCR)	1	6	301	AKT2	PRKCB1;PDPK1;AKT2;AKT3;AKT1;TRIB3
IRS-mediated signalling	1	6	302	AKT2	RPS6KB1;PDPK1;AKT2;PIK3R4;AKT1;TRIB3
Insulin receptor signalling cascade	1	6	305	AKT2	RPS6KB1;PDPK1;AKT2;PIK3R4;AKT1;TRIB3
IRS-related events triggered by IGF1R	1	6	306	AKT2	RPS6KB1;PDPK1;AKT2;PIK3R4;AKT1;TRIB3
IGF1R signaling cascade	1	6	307	AKT2	RPS6KB1;PDPK1;AKT2;PIK3R4;AKT1;TRIB3
Signaling by Type 1 Insulin-like Growth Factor 1 Receptor (IGF1R)	1	6	308	AKT2	RPS6KB1;PDPK1;AKT2;PIK3R4;AKT1;TRIB3
Signaling by Insulin receptor	1	6	329	AKT2	RPS6KB1;PDPK1;AKT2;PIK3R4;AKT1;TRIB3
VEGFA-VEGFR2 Pathway	1	10	338	AKT2	PRKCB1;PDPK1;ROCK2;AKT2;MAPKAPK2;AKT3;AKT1;TRIB3;STK4;WASF3
Signaling by SCF-KIT	1	5	346	AKT2	PDPK1;AKT2;AKT3;AKT1;TRIB3
Signaling by VEGF	1	10	347	AKT2	PRKCB1;PDPK1;ROCK2;AKT2;MAPKAPK2;AKT3;AKT1;TRIB3;STK4;WASF3
Downstream signal transduction	1	6	361	AKT2	PDPK1;AKT2;CAMK4;AKT3;AKT1;TRIB3
DAP12 signaling	1	6	364	AKT2	PDPK1;AKT2;CAMK4;AKT3;AKT1;TRIB3
Transcriptional Regulation by TP53	1	5	364	AKT2	CDK7;PDPK1;AKT2;AKT3;AKT1
Signaling by EGFR	1	6	373	AKT2	PDPK1;AKT2;CAMK4;AKT3;AKT1;TRIB3
DAP12 interactions	1	6	381	AKT2	PDPK1;AKT2;CAMK4;AKT3;AKT1;TRIB3
Diseases of signal transduction	1	5	384	AKT2	PDPK1;AKT2;AKT3;AKT1;TGFBR2
Signaling by PDGF	1	6	390	AKT2	PDPK1;AKT2;CAMK4;AKT3;AKT1;TRIB3
NGF signalling via TRKA from the plasma membrane	1	8	397	AKT2	RPS6KA3;PDPK1;AKT2;CAMK4;MAPKAPK2;AKT3;AKT1;TRIB3
Fc epsilon receptor (FCERI) signaling	1	6	468	AKT2	MAPK10;PDPK1;AKT2;AKT3;AKT1;TRIB3
Signalling by NGF	1	9	488	AKT2	RPS6KA3;OBSCN;PDPK1;AKT2;CAMK4;MAPKAPK2;AKT3;AKT1;TRIB3
Cell Cycle, Mitotic	1	11	499	AKT2	NEK8;CDK7;PRKCB1;CDK4;AKT2;AKT3;BUB1B;AKT1;CSNK1D;VRK1;CSNK1E
Cell Cycle	1	11	604	AKT2	NEK8;CDK7;PRKCB1;CDK4;AKT2;AKT3;BUB1B;AKT1;CSNK1D;VRK1;CSNK1E
Membrane Trafficking	1	5	629	AKT2	ADRBK2;AKT2;AKT3;AKT1;CSNK1D
Hemostasis	1	6	743	AKT2	PRKCH;PRKCB1;PDPK1;AKT2;AKT3;AKT1
Vesicle-mediated transport	1	5	755	AKT2	ADRBK2;AKT2;AKT3;AKT1;CSNK1D
Generic Transcription Pathway	1	5	895	AKT2	CDK7;PDPK1;AKT2;AKT3;AKT1
GPCR downstream signaling	1	9	1016	AKT2	PRKCH;OBSCN;PRKCB1;PDPK1;ROCK2;ADRBK2;AKT2;AKT3;AKT1
Adaptive Immune System	1	7	1017	AKT2	PRKCB1;PDPK1;AKT2;AKT3;AKT1;TRIB3;STK4
Disease	1	7	1125	AKT2	CDK7;PDPK1;AKT2;AKT3;AKT1;IRAK4;TGFBR2
Signaling by GPCR	1	11	1350	AKT2	RPS6KA3;PRKCH;OBSCN;PRKCB1;PDPK1;ROCK2;ADRBK2;AKT2;CAMK4;AKT3;AKT1
Innate Immune System	1	17	1407	AKT2	PDPK1;PIK3R4;IRAK3;IRAK4;RAGE;STK4;MAPK10;STK10;RPS6KA3;TBK1;AKT2;CAMK4;MAPKAPK2;AKT3;AKT1;TRIB3;WASF3
Gene Expression	1	8	1794	AKT2	CDK7;PDPK1;AKT2;MAPKAPK2;AKT3;AKT1;CSNK1D;CSNK1E
Immune System	1	19	2327	AKT2	PRKCB1;PDPK1;PIK3R4;IRAK3;IRAK4;RAGE;STK4;MAPK10;STK10;RPS6KA3;TBK1;AKT2;CAMK4;MAPKAPK2;AKT3;AKT1;TRIB3;WASF3

## Sheet: Sheet2
Pathway name	#Entities found	Submitted entities found
CD28 co-stimulation	6	PDPK1;AKT2;AKT3;AKT1;TRIB3;STK4
VEGFR2 mediated vascular permeability	6	PDPK1;AKT2;AKT3;AKT1;TRIB3;STK4
CD28 dependent PI3K/Akt signaling	5	PDPK1;AKT2;AKT3;AKT1;TRIB3
Toll-Like Receptors Cascades	8	MAPK10;RPS6KA3;TBK1;MAPKAPK2;PIK3R4;IRAK3;IRAK4;RAGE
Activated TLR4 signalling	7	MAPK10;RPS6KA3;TBK1;MAPKAPK2;IRAK3;IRAK4;RAGE
AKT-mediated inactivation of FOXO1A	3	AKT2;AKT3;AKT1
Toll Like Receptor 4 (TLR4) Cascade	7	MAPK10;RPS6KA3;TBK1;MAPKAPK2;IRAK3;IRAK4;RAGE
Activation of AKT2	3	PDPK1;AKT2;AKT1;TRIB3
PI3K Cascade	6	RPS6KB1;PDPK1;AKT2;PIK3R4;AKT1;TRIB3
Costimulation by the CD28 family	6	PDPK1;AKT2;AKT3;AKT1;TRIB3;STK4
CTLA4 inhibitory signaling	4	PDPK1;AKT2;AKT3;AKT1
VEGFA-VEGFR2 Pathway	10	PRKCB1;PDPK1;ROCK2;AKT2;MAPKAPK2;AKT3;AKT1;TRIB3;STK4;WASF3
Signaling by VEGF	10	PRKCB1;PDPK1;ROCK2;AKT2;MAPKAPK2;AKT3;AKT1;TRIB3;STK4;WASF3
Toll Like Receptor 9 (TLR9) Cascade	6	MAPK10;RPS6KA3;MAPKAPK2;PIK3R4;IRAK4;RAGE
MyD88:Mal cascade initiated on plasma membrane	6	MAPK10;RPS6KA3;MAPKAPK2;IRAK3;IRAK4;RAGE
Toll Like Receptor TLR6:TLR2 Cascade	6	MAPK10;RPS6KA3;MAPKAPK2;IRAK3;IRAK4;RAGE
Toll Like Receptor TLR1:TLR2 Cascade	6	MAPK10;RPS6KA3;MAPKAPK2;IRAK3;IRAK4;RAGE
Toll Like Receptor 2 (TLR2) Cascade	6	MAPK10;RPS6KA3;MAPKAPK2;IRAK3;IRAK4;RAGE
Constitutive Signaling by AKT1 E17K in Cancer	4	PDPK1;AKT2;AKT3;AKT1
AKT phosphorylates targets in the nucleus	3	AKT2;AKT3;AKT1
Cyclin E associated events during G1/S transition	5	CDK7;CDK4;AKT2;AKT3;AKT1
Cell Cycle, Mitotic	11	NEK8;CDK7;PRKCB1;CDK4;AKT2;AKT3;BUB1B;AKT1;CSNK1D;VRK1;CSNK1E
Regulation of TP53 Degradation	4	PDPK1;AKT2;AKT3;AKT1
AKT phosphorylates targets in the cytosol	3	AKT2;AKT3;AKT1
Regulation of TP53 Expression and Degradation	4	PDPK1;AKT2;AKT3;AKT1
Downregulation of ERBB2:ERBB3 signaling	3	AKT2;AKT3;AKT1
MyD88 cascade initiated on plasma membrane	5	MAPK10;RPS6KA3;MAPKAPK2;IRAK4;RAGE
Toll Like Receptor 5 (TLR5) Cascade	5	MAPK10;RPS6KA3;MAPKAPK2;IRAK4;RAGE
Toll Like Receptor 10 (TLR10) Cascade	5	MAPK10;RPS6KA3;MAPKAPK2;IRAK4;RAGE
Regulation of TP53 Activity through Association with Co-factors	3	AKT2;AKT3;AKT1
Signal Transduction	27	BMPR2;ROCK2;PIK3R4;BUB1B;STK4;RPS6KA3;ACVR1C;ADRBK2;GRK4;AKT2;AKT3;AKT1;WASF3;PRKCH;PRKCB1;PDPK1;CSNK1E;ACVR2B;TGFBR2;OBSCN;RPS6KB1;CDK4;CAMK4;MAPKAPK2;TRIB3;BMPR1B
Activation of BAD and translocation to mitochondria	3	AKT2;AKT3;AKT1
G beta:gamma signalling through PI3Kgamma	4	PDPK1;AKT2;AKT3;AKT1
TRAF6 mediated induction of NFkB and MAP kinases upon TLR7/8 or 9 activation	5	MAPK10;RPS6KA3;MAPKAPK2;IRAK4;RAGE
MyD88 dependent cascade initiated on endosome	5	MAPK10;RPS6KA3;MAPKAPK2;IRAK4;RAGE
Toll Like Receptor 7/8 (TLR7/8) Cascade	5	MAPK10;RPS6KA3;MAPKAPK2;IRAK4;RAGE
G-protein beta:gamma signalling	4	PDPK1;AKT2;AKT3;AKT1
TRIF-mediated TLR3/TLR4 signaling	5	MAPK10;RPS6KA3;TBK1;MAPKAPK2;RAGE
MyD88-independent TLR3/TLR4 cascade	5	MAPK10;RPS6KA3;TBK1;MAPKAPK2;RAGE
Toll Like Receptor 3 (TLR3) Cascade	5	MAPK10;RPS6KA3;TBK1;MAPKAPK2;RAGE
Cell Cycle	11	NEK8;CDK7;PRKCB1;CDK4;AKT2;AKT3;BUB1B;AKT1;CSNK1D;VRK1;CSNK1E
Signaling by BMP	3	BMPR2;BMPR1B;ACVR2B
GPVI-mediated activation cascade	4	PDPK1;AKT2;AKT3;AKT1
Regulation of gene expression in beta cells	3	AKT2;AKT3;AKT1
G1/S Transition	5	CDK7;CDK4;AKT2;AKT3;AKT1
Innate Immune System	17	PDPK1;PIK3R4;IRAK3;IRAK4;RAGE;STK4;MAPK10;STK10;RPS6KA3;TBK1;AKT2;CAMK4;MAPKAPK2;AKT3;AKT1;TRIB3;WASF3
MAPK targets/ Nuclear events mediated by MAP kinases	3	MAPK10;RPS6KA3;MAPKAPK2
Mitotic G1-G1/S phases	5	CDK7;CDK4;AKT2;AKT3;AKT1
Downstream signaling events of B Cell Receptor (BCR)	6	PRKCB1;PDPK1;AKT2;AKT3;AKT1;TRIB3
Signalling by NGF	9	RPS6KA3;OBSCN;PDPK1;AKT2;CAMK4;MAPKAPK2;AKT3;AKT1;TRIB3
PIP3 activates AKT signaling	5	PDPK1;AKT2;AKT3;AKT1;TRIB3
Downregulation of ERBB2 signaling	3	AKT2;AKT3;AKT1
Activation of BH3-only proteins	3	AKT2;AKT3;AKT1
RSK activation	2	RPS6KA3;PDPK1
PI3K/AKT activation	5	PDPK1;AKT2;AKT3;AKT1;TRIB3
GAB1 signalosome	5	PDPK1;AKT2;AKT3;AKT1;TRIB3
NGF signalling via TRKA from the plasma membrane	8	RPS6KA3;PDPK1;AKT2;CAMK4;MAPKAPK2;AKT3;AKT1;TRIB3
Regulation of beta-cell development	3	AKT2;AKT3;AKT1
Regulation of TP53 Activity through Acetylation	3	AKT2;AKT3;AKT1
CREB phosphorylation	2	RPS6KA3;MAPKAPK2
Post NMDA receptor activation events	3	RPS6KA3;PDPK1;CAMK4
mTOR signalling	3	RPS6KB1;AKT2;AKT1
Regulation of signaling by NODAL	2	ACVR1C;ACVR2B
PKB-mediated events	3	RPS6KB1;AKT2;AKT1
Intrinsic Pathway for Apoptosis	3	AKT2;AKT3;AKT1
Activation of NMDA receptor upon glutamate binding and postsynaptic events	3	RPS6KA3;PDPK1;CAMK4
Negative regulation of the PI3K/AKT network	4	AKT2;AKT3;AKT1;TRIB3
Signaling by Activin	2	ACVR1C;ACVR2B
PI3K/AKT Signaling in Cancer	4	PDPK1;AKT2;AKT3;AKT1
Platelet activation, signaling and aggregation	6	PRKCH;PRKCB1;PDPK1;AKT2;AKT3;AKT1
Activation of Rac	2	PAK7;STK4
RHO GTPase Effectors	6	PDPK1;ROCK2;PIK3R4;BUB1B;STK4;WASF3
Nuclear Envelope Breakdown	3	NEK8;PRKCB1;VRK1
IRS-mediated signalling	6	RPS6KB1;PDPK1;AKT2;PIK3R4;AKT1;TRIB3
Butyrate Response Factor 1 (BRF1) binds and destabilizes mRNA	2	MAPKAPK2;AKT1
Signaling by the B Cell Receptor (BCR)	6	PRKCB1;PDPK1;AKT2;AKT3;AKT1;TRIB3
Insulin receptor signalling cascade	6	RPS6KB1;PDPK1;AKT2;PIK3R4;AKT1;TRIB3
IRS-related events triggered by IGF1R	6	RPS6KB1;PDPK1;AKT2;PIK3R4;AKT1;TRIB3
Signaling by ERBB2	3	AKT2;AKT3;AKT1
IGF1R signaling cascade	6	RPS6KB1;PDPK1;AKT2;PIK3R4;AKT1;TRIB3
Signaling by Type 1 Insulin-like Growth Factor 1 Receptor (IGF1R)	6	RPS6KB1;PDPK1;AKT2;PIK3R4;AKT1;TRIB3
Signaling by Rho GTPases	7	OBSCN;PDPK1;ROCK2;PIK3R4;BUB1B;STK4;WASF3
MAP kinase activation in TLR cascade	3	MAPK10;RPS6KA3;MAPKAPK2
Signaling by NODAL	2	ACVR1C;ACVR2B
Signaling by Insulin receptor	6	RPS6KB1;PDPK1;AKT2;PIK3R4;AKT1;TRIB3
Role of LAT2/NTAL/LAB on calcium mobilization	5	PDPK1;AKT2;AKT3;AKT1;TRIB3
Neurotransmitter Receptor Binding And Downstream Transmission In The Postsynaptic Cell	4	RPS6KA3;PRKCB1;PDPK1;CAMK4
Nuclear Events (kinase and transcription factor activation)	2	RPS6KA3;MAPKAPK2
Transmission across Chemical Synapses	5	RPS6KA3;PRKCB1;PDPK1;CAMK4;CASK
Downstream signal transduction	6	PDPK1;AKT2;CAMK4;AKT3;AKT1;TRIB3
Regulation of TP53 Activity	4	PDPK1;AKT2;AKT3;AKT1
TGFBR2 MSI Frameshift Mutants in Cancer	1	TGFBR2
DAP12 signaling	6	PDPK1;AKT2;CAMK4;AKT3;AKT1;TRIB3
Apoptosis	4	DAPK1;AKT2;AKT3;AKT1
RAB GEFs exchange GTP for GDP on RABs	3	AKT2;AKT3;AKT1
ZBP1(DAI) mediated induction of type I IFNs	2	TBK1;RAGE
Signaling by EGFR	6	PDPK1;AKT2;CAMK4;AKT3;AKT1;TRIB3
CREB phosphorylation through the activation of Ras	2	RPS6KA3;PDPK1
Programmed Cell Death	4	DAPK1;AKT2;AKT3;AKT1
DAP12 interactions	6	PDPK1;AKT2;CAMK4;AKT3;AKT1;TRIB3
Neuronal System	6	HCN4;RPS6KA3;PRKCB1;PDPK1;CAMK4;CASK
Signaling by PDGF	6	PDPK1;AKT2;CAMK4;AKT3;AKT1;TRIB3
Cellular Senescence	4	MAPK10;RPS6KA3;CDK4;MAPKAPK2
Signaling by Robo receptor	2	PAK7;STK4
Integrin alphaIIb beta3 signaling	2	PDPK1;AKT1
Oxidative Stress Induced Senescence	3	MAPK10;CDK4;MAPKAPK2
G1 Phase	2	CDK7;CDK4
Cyclin D associated events in G1	2	CDK7;CDK4
Deactivation of the beta-catenin transactivating complex	2	AKT2;AKT1
MyD88 deficiency (TLR5)	1	IRAK4
TGFBR1 LBD Mutants in Cancer	1	TGFBR2
TP53 Regulates Metabolic Genes	3	AKT2;AKT3;AKT1
Immune System	19	PRKCB1;PDPK1;PIK3R4;IRAK3;IRAK4;RAGE;STK4;MAPK10;STK10;RPS6KA3;TBK1;AKT2;CAMK4;MAPKAPK2;AKT3;AKT1;TRIB3;WASF3
Interleukin-1 signaling	2	IRAK3;IRAK4
Loss of Function of TGFBR2 in Cancer	1	TGFBR2
TGFBR2 Kinase Domain Mutants in Cancer	1	TGFBR2
Activation of CaMK IV	1	CAMK4
IRAK4 deficiency (TLR5)	1	IRAK4
STAT6-mediated induction of chemokines	1	TBK1
Mitotic Prophase	3	NEK8;PRKCB1;VRK1
Platelet Aggregation (Plug Formation)	2	PDPK1;AKT1
Fc epsilon receptor (FCERI) signaling	6	MAPK10;PDPK1;AKT2;AKT3;AKT1;TRIB3
Signaling by SCF-KIT	5	PDPK1;AKT2;AKT3;AKT1;TRIB3
Inhibition of TSC complex formation by PKB	1	AKT2;AKT1
HCN channels	1	HCN4
G alpha (z) signalling events	2	PRKCH;PRKCB1
SMAD2/3 Phosphorylation Motif Mutants in Cancer	1	TGFBR2
CREB phosphorylation through the activation of CaMKK	1	CAMK4
CaMK IV-mediated phosphorylation of CREB	1	CAMK4
PTK6 Regulates Cell Cycle	1	CDK4
IRF3 mediated activation of type 1 IFN	1	TBK1
PDE3B signalling	1	AKT2;AKT1
Developmental Biology	10	RPS6KA3;ACVR1C;ROCK2;CDK4;AKT2;AKT3;PAK7;AKT1;STK4;ACVR2B
Loss of Function of TGFBR1 in Cancer	1	TGFBR2
Activation of NIMA Kinases NEK9, NEK6, NEK7	1	NEK8
TGFBR1 KD Mutants in Cancer	1	TGFBR2
Loss of Function of SMAD2/3 in Cancer	1	TGFBR2
SMAD2/3 MH2 Domain Mutants in Cancer	1	TGFBR2
Loss of proteins required for interphase microtubule organization from the centrosome	2	CSNK1D;CSNK1E
Loss of Nlp from mitotic centrosomes	2	CSNK1D;CSNK1E
Semaphorin interactions	2	ROCK2;STK4
Disinhibition of SNARE formation	1	PRKCB1
Signaling by TGF-beta Receptor Complex in Cancer	1	TGFBR2
AURKA Activation by TPX2	2	CSNK1D;CSNK1E
Cyclin A:Cdk2-associated events at S phase entry	2	CDK7;CDK4
PTK6 Regulates RTKs and Their Effectors AKT1 and DOK1	1	AKT1
Signaling by PTK6	2	CDK4;AKT1
Clearance of Nuclear Envelope Membranes from Chromatin	1	VRK1
Activation of the AP-1 family of transcription factors	1	MAPK10
WNT mediated activation of DVL	1	CSNK1E
Ligand-independent caspase activation via DCC	1	DAPK1
M Phase	4	NEK8;PRKCB1;BUB1B;VRK1
Cytosolic sensors of pathogen-associated DNA	2	TBK1;RAGE
Translocation of GLUT4 to the plasma membrane	2	AKT2;AKT1
RIG-I/MDA5 mediated induction of IFN-alpha/beta pathways	2	TBK1;RAGE
Diseases of signal transduction	5	PDPK1;AKT2;AKT3;AKT1;TGFBR2
Senescence-Associated Secretory Phenotype (SASP)	2	RPS6KA3;CDK4
Signaling by Wnt	4	PRKCB1;AKT2;AKT1;CSNK1E
G2/M Transition	3	CDK7;CSNK1D;CSNK1E
Regulation of PLK1 Activity at G2/M Transition	2	CSNK1D;CSNK1E
G alpha (12/13) signalling events	2	OBSCN;ROCK2
Mitotic G2-G2/M phases	3	CDK7;CSNK1D;CSNK1E
Regulation of mRNA stability by proteins that bind AU-rich elements	2	MAPKAPK2;AKT1
Advanced glycosylation endproduct receptor signaling	1	RAGE
Initiation of Nuclear Envelope Reformation	1	VRK1
Nuclear Envelope Reassembly	1	VRK1
DEx/H-box helicases activate type I IFN and inflammatory cytokines production	1	RAGE
Transcriptional Regulation by TP53	5	CDK7;PDPK1;AKT2;AKT3;AKT1
Centrosome maturation	2	CSNK1D;CSNK1E
Recruitment of mitotic centrosome proteins and complexes	2	CSNK1D;CSNK1E
GPCR downstream signaling	9	PRKCH;OBSCN;PRKCB1;PDPK1;ROCK2;ADRBK2;AKT2;AKT3;AKT1
TRAF3-dependent IRF activation pathway	1	TBK1
CD28 dependent Vav1 pathway	1	STK4
Anchoring of the basal body to the plasma membrane	2	CSNK1D;CSNK1E
Circadian Clock	2	CSNK1D;CSNK1E
TCF dependent signaling in response to WNT	3	AKT2;AKT1;CSNK1E
IRAK4 deficiency (TLR2/4)	1	IRAK4
TGF-beta receptor signaling in EMT (epithelial to mesenchymal transition)	1	TGFBR2
MyD88 deficiency (TLR2/4)	1	IRAK4
p38MAPK events	1	MAPKAPK2
Signaling by GPCR	11	RPS6KA3;PRKCH;OBSCN;PRKCB1;PDPK1;ROCK2;ADRBK2;AKT2;CAMK4;AKT3;AKT1
TRAF6 mediated IRF7 activation in TLR7/8 or 9 signaling	1	IRAK4
Sema3A PAK dependent Axon repulsion	1	STK4
Tristetraprolin (TTP, ZFP36) binds and destabilizes mRNA	1	MAPKAPK2
EPH-Ephrin signaling	2	ROCK2;STK4
Inactivation of APC/C via direct inhibition of the APC/C complex	1	BUB1B
Inhibition of the proteolytic activity of APC/C required for the onset of anaphase by mitotic spindle checkpoint components	1	BUB1B
IRF3-mediated induction of type I IFN	1	TBK1
WNT5A-dependent internalization of FZD4	1	PRKCB1
KSRP (KHSRP) binds and destabilizes mRNA	1	AKT1
Mitotic Spindle Checkpoint	1	BUB1B
Synthesis of PIPs at the late endosome membrane	1	PIK3R4
Cellular responses to stress	5	MAPK10;RPS6KA3;CDK4;MAPKAPK2;PIK3R4
RHO GTPases Activate ROCKs	1	ROCK2
Regulation of innate immune responses to cytosolic DNA	1	TBK1
Activation of IRF3/IRF7 mediated by TBK1/IKK epsilon	1	TBK1
Signaling by Hippo	1	STK4
Trafficking of GluR2-containing AMPA receptors	1	PRKCB1
Depolymerisation of the Nuclear Lamina	1	PRKCB1
Ephrin signaling	1	STK4
APC-Cdc20 mediated degradation of Nek2A	1	BUB1B
STING mediated induction of host immune responses	1	TBK1
RHO GTPases Activate NADPH Oxidases	1	PIK3R4
Nephrin interactions	1	CASK
mTORC1-mediated signalling	1	RPS6KB1
JNK (c-Jun kinases) phosphorylation and activation mediated by activated human TAK1	1	MAPK10
ERK/MAPK targets	1	RPS6KA3
Cyclin A/B1 associated events during G2/M transition	1	CDK7
Glycogen breakdown (glycogenolysis)	1	PHKG2
RNA Pol II CTD phosphorylation and interaction with CE during HIV infection	1	CDK7
RNA Pol II CTD phosphorylation and interaction with CE	1	CDK7
activated TAK1 mediates p38 MAPK activation	1	MAPKAPK2
RHO GTPases activate PAKs	1	STK4
Sema4D induced cell migration and growth-cone collapse	1	ROCK2
Dopamine Neurotransmitter Release Cycle	1	CASK
Downregulation of TGF-beta receptor signaling	1	TGFBR2
RIP-mediated NFkB activation via ZBP1	1	RAGE
Synthesis of PIPs at the early endosome membrane	1	PIK3R4
CD209 (DC-SIGN) signaling	1	STK4
Miscellaneous transport and binding events	1	CASK
Syndecan interactions	1	CASK
RNA Polymerase I Promoter Escape	1	CDK7
TRAF6 mediated NF-kB activation	1	RAGE
RNA Polymerase I Transcription Termination	1	CDK7
Synthesis of PIPs at the Golgi membrane	1	PIK3R4
Sema4D in semaphorin signaling	1	ROCK2
Caspase activation via extrinsic apoptotic signalling pathway	1	DAPK1
S Phase	2	CDK7;CDK4
Formation of the Early Elongation Complex	1	CDK7
Formation of the HIV-1 Early Elongation Complex	1	CDK7
TCR signaling	2	PDPK1;STK4
Diseases associated with the TLR signaling cascade	1	IRAK4
Diseases of Immune System	1	IRAK4
eNOS activation	1	AKT1
TRAF6 mediated IRF7 activation	1	TBK1
Calmodulin induced events	1	CAMK4
CaM pathway	1	CAMK4
mRNA Capping	1	CDK7
TGF-beta receptor signaling activates SMADs	1	TGFBR2
Trafficking of AMPA receptors	1	PRKCB1
Negative regulators of RIG-I/MDA5 signaling	1	TBK1
Tetrahydrobiopterin (BH4) synthesis, recycling, salvage and regulation	1	AKT1
Hemostasis	6	PRKCH;PRKCB1;PDPK1;AKT2;AKT3;AKT1
EPHA-mediated growth cone collapse	1	ROCK2
TAK1 activates NFkB by phosphorylation and activation of IKKs complex	1	RAGE
Glutamate Binding, Activation of AMPA Receptors and Synaptic Plasticity	1	PRKCB1
Nuclear Pore Complex (NPC) Disassembly	1	NEK8
Ca-dependent events	1	CAMK4
Effects of PIP2 hydrolysis	1	PRKCH
Oncogene Induced Senescence	1	CDK4
RHO GTPases Activate WASPs and WAVEs	1	WASF3
Membrane Trafficking	5	ADRBK2;AKT2;AKT3;AKT1;CSNK1D
DAG and IP3 signaling	1	CAMK4
RNA Polymerase II Transcription Pre-Initiation And Promoter Opening	1	CDK7
Major pathway of rRNA processing in the nucleolus and cytosol	2	CSNK1D;CSNK1E
Formation of Incision Complex in GG-NER	1	CDK7
PLC-gamma1 signalling	1	CAMK4
EGFR interacts with phospholipase C-gamma	1	CAMK4
PPARA activates gene expression	2	TRIB3
RNA Polymerase II HIV Promoter Escape	1	CDK7
RNA Polymerase II Promoter Escape	1	CDK7
HIV Transcription Initiation	1	CDK7
RNA Polymerase II Transcription Initiation	1	CDK7
Formation of HIV elongation complex in the absence of HIV Tat	1	CDK7
Regulation of lipid metabolism by Peroxisome proliferator-activated receptor alpha (PPARalpha)	2	TRIB3
Formation of HIV-1 elongation complex containing HIV-1 Tat	1	CDK7
Tat-mediated elongation of the HIV-1 transcript	1	CDK7
HIV Transcription Elongation	1	CDK7
RNA Polymerase I Transcription Initiation	1	CDK7
Synthesis of Leukotrienes (LT) and Eoxins (EX)	1	MAPKAPK2
RNA Polymerase II Transcription Initiation And Promoter Clearance	1	CDK7
EPHB-mediated forward signaling	1	ROCK2
Ubiquitin-dependent degradation of Cyclin D	1	CDK4
Ubiquitin-dependent degradation of Cyclin D1	1	CDK4
RMTs methylate histone arginines	1	CDK4
Recycling pathway of L1	1	RPS6KA3
Inactivation, recovery and regulation of the phototransduction cascade	1	GRK4
Adaptive Immune System	7	PRKCB1;PDPK1;AKT2;AKT3;AKT1;TRIB3;STK4
Formation of TC-NER Pre-Incision Complex	1	CDK7
Metabolism of nitric oxide	1	AKT1
eNOS activation and regulation	1	AKT1
Generation of second messenger molecules	1	STK4
The phototransduction cascade	1	GRK4
rRNA processing in the nucleus and cytosol	2	CSNK1D;CSNK1E
Mitotic Anaphase	2	BUB1B;VRK1
C-type lectin receptors (CLRs)	2	PDPK1;STK4
Mitotic Metaphase and Anaphase	2	BUB1B;VRK1
Meiotic recombination	1	CDK4
Interactions of neurexins and neuroligins at synapses	1	CASK
RNA Polymerase I Chain Elongation	1	CDK7
Formation of RNA Pol II elongation complex	1	CDK7
Non-integrin membrane-ECM interactions	1	CASK
Cilium Assembly	2	CSNK1D;CSNK1E
RNA Polymerase II Transcription Elongation	1	CDK7
SCF(Skp2)-mediated degradation of p27/p21	1	CDK4
PLC beta mediated events	1	CAMK4
NRAGE signals death through JNK	1	OBSCN
Interleukin-4 and 13 signaling	2	AKT1
G-protein mediated events	1	CAMK4
Gap-filling DNA repair synthesis and ligation in TC-NER	1	CDK7
Dual incision in TC-NER	1	CDK7
Cdc20:Phospho-APC/C mediated degradation of Cyclin A	1	BUB1B
Activation of NF-kappaB in B cells	1	PRKCB1
APC:Cdc20 mediated degradation of cell cycle proteins prior to satisfation of the cell cycle checkpoint	1	BUB1B
APC/C:Cdc20 mediated degradation of mitotic proteins	1	BUB1B
Activation of APC/C and APC/C:Cdc20 mediated degradation of mitotic proteins	1	BUB1B
Protein-protein interactions at synapses	1	CASK
COPII (Coat Protein 2) Mediated Vesicle Transport	1	CSNK1D
Axon guidance	4	RPS6KA3;ROCK2;PAK7;STK4
rRNA processing	2	CSNK1D;CSNK1E
Transcription of the HIV genome	1	CDK7
Macroautophagy	1	PIK3R4
RHO GTPases activate PKNs	1	PDPK1
Cell death signalling via NRAGE, NRIF and NADE	1	OBSCN
NoRC negatively regulates rRNA expression	1	CDK7
Regulation of APC/C activators between G1/S and early anaphase	1	BUB1B
RNA Polymerase I Promoter Clearance	1	CDK7
Signaling by TGF-beta Receptor Complex	1	TGFBR2
RNA Polymerase II Pre-transcription Events	1	CDK7
Vesicle-mediated transport	5	ADRBK2;AKT2;AKT3;AKT1;CSNK1D
Transcription-Coupled Nucleotide Excision Repair (TC-NER)	1	CDK7
RNA Polymerase I Transcription	1	CDK7
TP53 Regulates Transcription of DNA Repair Genes	1	CDK7
RNA polymerase II transcribes snRNA genes	1	CDK7
APC/C-mediated degradation of cell cycle proteins	1	BUB1B
Regulation of mitotic cell cycle	1	BUB1B
Negative epigenetic regulation of rRNA expression	1	CDK7
Global Genome Nucleotide Excision Repair (GG-NER)	1	CDK7
Meiosis	1	CDK4
Signaling by Interleukins	4	AKT1;IRAK3;IRAK4
UCH proteinases	1	TGFBR2
Neurotransmitter Release Cycle	1	CASK
PCP/CE pathway	1	PRKCB1
VEGFR2 mediated cell proliferation	2	PRKCB1;PDPK1
Potassium Channels	1	HCN4
Opioid Signalling	1	CAMK4
PI5P, PP2A and IER3 Regulate PI3K/AKT Signaling	1	AKT1
MAPK6/MAPK4 signaling	1	STK4
PI Metabolism	1	PIK3R4
p75 NTR receptor-mediated signalling	1	OBSCN
Cargo recognition for clathrin-mediated endocytosis	1	ADRBK2
Transcriptional regulation of white adipocyte differentiation	1	CDK4
Regulation of HSF1-mediated heat shock response	1	MAPKAPK2
Nucleotide Excision Repair	1	CDK7
Stimuli-sensing channels	1	WNK1
CLEC7A (Dectin-1) signaling	1	PDPK1
Downstream TCR signaling	1	PDPK1
RNA Polymerase I, RNA Polymerase III, and Mitochondrial Transcription	1	CDK7
Glucose metabolism	1	PHKG2
Resolution of Sister Chromatid Cohesion	1	BUB1B
L1CAM interactions	1	RPS6KA3
Cellular response to heat stress	1	MAPKAPK2
Mitotic Prometaphase	1	BUB1B
Epigenetic regulation of gene expression	1	CDK7
RHO GTPases Activate Formins	1	BUB1B
Response to elevated platelet cytosolic Ca2+	1	PRKCB1
Rho GTPase cycle	1	OBSCN
Cell-Cell communication	1	CASK
RNA Polymerase II Transcription	1	CDK7
Clathrin-mediated endocytosis	1	ADRBK2
Late Phase of HIV Life Cycle	1	CDK7
ER to Golgi Anterograde Transport	1	CSNK1D
Regulation of actin dynamics for phagocytic cup formation	1	WASF3
Generic Transcription Pathway	5	CDK7;PDPK1;AKT2;AKT3;AKT1
Beta-catenin independent WNT signaling	1	PRKCB1
Visual phototransduction	1	GRK4
Disease	7	CDK7;PDPK1;AKT2;AKT3;AKT1;IRAK4;TGFBR2
HIV Life Cycle	1	CDK7
Arachidonic acid metabolism	1	MAPKAPK2
G alpha (s) signalling events	1	ADRBK2
FCERI mediated NF-kB activation	1	PDPK1
Separation of Sister Chromatids	1	BUB1B
Cell Cycle Checkpoints	1	BUB1B
Organelle biogenesis and maintenance	2	CSNK1D;CSNK1E
Fcgamma receptor (FCGR) dependent phagocytosis	1	WASF3
Fatty acid, triacylglycerol, and ketone body metabolism	2	TRIB3
Transport to the Golgi and subsequent modification	1	CSNK1D
Ion channel transport	1	WNK1
Cytokine Signaling in Immune system	4	AKT1;IRAK3;IRAK4
G alpha (q) signalling events	1	PRKCH
Gastrin-CREB signalling pathway via PKC and MAPK	2	RPS6KA3;PRKCH
HIV Infection	1	CDK7
Chromatin modifying enzymes	1	CDK4
Chromatin organization	1	CDK4
Signalling to RAS	1	MAPKAPK2
Deubiquitination	1	TGFBR2
Signalling to ERKs	1	MAPKAPK2
Phospholipid metabolism	1	PIK3R4
Extracellular matrix organization	1	CASK
MAPK family signaling cascades	1	STK4
Gene Expression	8	CDK7;PDPK1;AKT2;MAPKAPK2;AKT3;AKT1;CSNK1D;CSNK1E
DNA Repair	1	CDK7
FCERI mediated MAPK activation	1	MAPK10
Asparagine N-linked glycosylation	1	CSNK1D
Metabolism of carbohydrates	1	PHKG2
Neutrophil degranulation	1	STK10
Metabolism of lipids and lipoproteins	4	MAPKAPK2;PIK3R4;TRIB3
Infectious disease	1	CDK7
Transmembrane transport of small molecules	2	WNK1;CASK
Post-translational protein modification	2	CSNK1D;TGFBR2
Metabolism of proteins	2	CSNK1D;TGFBR2
Metabolism	6	MAPKAPK2;PHKG2;PIK3R4;AKT1;TRIB3
